# Supplementary material for: Reporter gene comparison demonstrates interference of complex body fluids with secreted luciferase activity
Source: Sci Rep. 2021 Jan 14;11:1359. doi: 10.1038/s41598-020-80451-6 (PMC7809208; doi:10.1038/s41598-020-80451-6)
Supplement: Supplementary file 5 — Supplementary Information 6. [file 41598_2020_80451_MOESM5_ESM.xlsx]

## Sheet: Supplementary files
SUPPLEMENTARY FILES TO
Reporter gene comparison demonstrates interference of complex body fluids with secreted luciferase activity
M. Neefjes1†, B.A.C. Housmans2†, G.G.H. van den Akker2, L.W. van Rhijn3, T.J.M. Welting2,3*†, P.M. van der Kraan1†
1Experimental Rheumatology, Department of Rheumatology, Radboud University Medical Centre
2Laboratory for Experimental Orthopedics, Department of Orthopedic Surgery, Maastricht University
3 Laboratory for Experimental Orthopedics, Department of Orthopedic Surgery, Maastricht University Medical Centre+
† These authors contributed equally
*Corresponding author
Supplementary table 2

## Sheet: Plate layout Figure 1
FIGURE 1
Luciferase plate layout per time point
			pNL1.1			pNL1.2			pGl4.20			pGluc
		1	2	3	4	5	6	7	8	9	10	11	12
SW1353	A													Ctrl
NFκB	B													1ng/ml IL1β
HeLa	C													Ctrl
NFκB	D													1ng/ml IL1β
SW1353	E													Ctrl
SBE	F													1ng/ml TGFβ
HeLa	G													Ctrl
SBE	H													1ng/ml TGFβ
tdTomato plate layout per time point
	1	2	3	4	5	6	7	8	9	10	11	12
A
B				SW1353			HeLa
C			SBE							Ctrl
D										1ng/ml TGFβ
E			NFκB							Ctrl
F										1ng/ml IL1β
G
H

## Sheet: Raw data Figure 1
FIGURE 1
Raw data count luciferase and LacZ values
Luciferase count numbers														Correction background signal empty well														LacZ data														Correction LacZ background empty well
Plate 1 hour
		pNL1.1			pNL1.2			pGl4.20			pGluc					pNL1.1			pNL1.2			pGl4.20			pGluc			t=1h														t=1h
	1	2	3	4	5	6	7	8	9	10	11	12			1	2	3	4	5	6	7	8	9	10	11	12			1	2	3	4	5	6	7	8	9	10	11	12			1	2	3	4	5	6	7
A	350859	364157	471333	6873	7657	6580	127752	115729	95955	12749	12900	15973		A	350752	364050	471226	6765.58	7549.58	6472.58	127645	115622	95847.6	12641.6	12792.6	15865.6		A	0.289	0.32	0.473	0.515	0.459	0.477	0.169	0.169	0.149	0.162	0.155	0.165		A	0.226944	0.257944	0.410944	0.452944	0.396944	0.414944	0.106944
B	3072531	1958739	1527192	113073	107342	97036	72481	89441	97560	15229	17581	14714		B	3.07242e+06	1.95863e+06	1.52708e+06	112966	107235	96928.6	72373.6	89333.6	97452.6	15121.6	17473.6	14606.6		B	1.106	0.858	0.66	0.444	0.419	0.428	0.148	0.142	0.127	0.176	0.157	0.138		B	1.04394	0.795944	0.597944	0.381944	0.356944	0.365944	0.0859444
C	612140	553284	633687	8370	9177	7720	81611	89974	64131	10413	10373	9803		C	612033	553177	633580	8262.58	9069.58	7612.58	81503.6	89866.6	64023.6	10305.6	10265.6	9695.58		C	0.522	0.47	0.591	0.797	0.778	0.722	0.318	0.322	0.256	0.416	0.372	0.346		C	0.459944	0.407944	0.528944	0.734944	0.715944	0.659944	0.255944
D	1009510	794640	1086571	238055	242431	236689	83072	116739	97354	9486	14025	9763		D	1.0094e+06	794533	1.08646e+06	237948	242324	236582	82964.6	116632	97246.6	9378.58	13917.6	9655.58		D	0.528	0.488	0.601	0.773	0.733	0.716	0.299	0.305	0.285	0.368	0.344	0.289		D	0.465944	0.425944	0.538944	0.710944	0.670944	0.653944	0.236944
E	12013	9051		261	380	261	6168	8465	7689	649	1132	713		E	11905.6	8943.58		153.577	272.577	153.577	6060.58	8357.58	7581.58	541.577	1024.58	605.577		E	0.175	0.187	0.07	0.255	0.288	0.287	0.184	0.177	0.182	0.111	0.104	0.096		E	0.112944	0.124944	0.00794444	0.192944	0.225944	0.224944	0.121944
F	10357	14682		1283	1607	1203	8773	9851	9486	618	673	633		F	10249.6	14574.6		1175.58	1499.58	1095.58	8665.58	9743.58	9378.58	510.577	565.577	525.577		F	0.157	0.194	0.065	0.298	0.302	0.268	0.184	0.203	0.208	0.101	0.095	0.081		F	0.0949444	0.131944	0.00294444	0.235944	0.239944	0.205944	0.121944
G	41604	46988	54523	435	364	420	9470	9043	8211	1180	1544	1069		G	41496.6	46880.6	54415.6	327.577	256.577	312.577	9362.58	8935.58	8103.58	1072.58	1436.58	961.577		G	0.282	0.325	0.395	0.586	0.571	0.548	0.45	0.429	0.377	0.2	0.161	0.143		G	0.219944	0.262944	0.332944	0.523944	0.508944	0.485944	0.387944
H	35872	46830	44490	950	1156	1536	4877	6833	8512	1465	2003	1496		H	35764.6	46722.6	44382.6	842.577	1048.58	1428.58	4769.58	6725.58	8404.58	1357.58	1895.58	1388.58		H	0.245	0.297	0.353	0.471	0.491	0.569	0.423	0.347	0.384	0.143	0.134	0.136		H	0.182944	0.234944	0.290944	0.408944	0.428944	0.506944	0.360944
Plate 2 hour
		pNL1.1			pNL1.2			pGl4.20			pGluc					pNL1.1			pNL1.2			pGl4.20			pGluc			t=2h														t=2h
	1	2	3	4	5	6	7	8	9	10	11	12			1	2	3	4	5	6	7	8	9	10	11	12			1	2	3	4	5	6	7	8	9	10	11	12			1	2	3	4	5	6	7
A	243701	297348	425708	6960	6707	5218	118877	74410	107946	31330	23223	24879		A	243594	297241	425601	6852.58	6599.58	5110.58	118770	74302.6	107839	31222.6	23115.6	24771.6		A	0.301	0.286	0.332	0.427	0.413	0.404	0.142	0.114	0.144	0.157	0.127	0.116		A	0.238944	0.223944	0.269944	0.364944	0.350944	0.341944	0.0799444
B	825871	805601	830856	384164	345167	293075	185438	156760	174903	47448	48027	59624		B	825764	805494	830749	384057	345060	292968	185331	156653	174796	47340.6	47919.6	59516.6		B	0.281	0.223	0.225	0.399	0.355	0.334	0.133	0.113	0.133	0.145	0.138	0.134		B	0.218944	0.160944	0.162944	0.336944	0.292944	0.271944	0.0709444
C	534818	489910	709759	8900	9296	7950	112581	59783	69425	25219	22367	23952		C	534711	489803	709652	8792.58	9188.58	7842.58	112474	59675.6	69317.6	25111.6	22259.6	23844.6		C	0.503	0.375	0.552	0.571	0.594	0.625	0.294	0.202	0.232	0.267	0.216	0.246		C	0.440944	0.312944	0.489944	0.508944	0.531944	0.562944	0.231944
D	2921701	1894880	2624346	1363785	1346960	1285362	460093	413522	419799	136686	140418	166005		D	2.92159e+06	1.89477e+06	2.62424e+06	1.36368e+06	1.34685e+06	1.28525e+06	459986	413415	419692	136579	140311	165898		D	0.581	0.405	0.5	0.612	0.665	0.575	0.261	0.231	0.265	0.198	0.204	0.269		D	0.518944	0.342944	0.437944	0.549944	0.602944	0.512944	0.198944
E	10286	9233		261	388	198	8671	6857	8227	1417	1330	1401		E	10178.6	9125.58		153.577	280.577	90.5774	8563.58	6749.58	8119.58	1309.58	1222.58	1293.58		E	0.161	0.145	0.068	0.22	0.281	0.192	0.147	0.128	0.143	0.067	0.067	0.065		E	0.0989444	0.0829444	0.00594444	0.157944	0.218944	0.129944	0.0849444
F	19182	17819		7388	6247	5004	15474	12686	15427	1433	1227	1029		F	19074.6	17711.6		7280.58	6139.58	4896.58	15366.6	12578.6	15319.6	1325.58	1119.58	921.577		F	0.169	0.127	0.056	0.225	0.247	0.209	0.144	0.133	0.149	0.062	0.064	0.062		F	0.106944	0.0649444	-0.00605556	0.162944	0.184944	0.146944	0.0819444
G	37021	41255	41746	507	697	728	14088	8908	12013	2914	2882	2264		G	36913.6	41147.6	41638.6	399.577	589.577	620.577	13980.6	8800.58	11905.6	2806.58	2774.58	2156.58		G	0.318	0.212	0.247	0.353	0.458	0.351	0.309	0.254	0.25	0.077	0.074	0.071		G	0.255944	0.149944	0.184944	0.290944	0.395944	0.288944	0.246944
H	38520	47995	49923	3199	3531	3365	13549	10643	14690	1971	2011	2541		H	38412.6	47887.6	49815.6	3091.58	3423.58	3257.58	13441.6	10535.6	14582.6	1863.58	1903.58	2433.58		H	0.236	0.236	0.185	0.278	0.249	0.274	0.201	0.16	0.167	0.072	0.1	0.09		H	0.173944	0.173944	0.122944	0.215944	0.186944	0.211944	0.138944
Plate 3 hour
		pNL1.1			pNL1.2			pGl4.20			pGluc					pNL1.1			pNL1.2			pGl4.20			pGluc			t=3h														t=3h
	1	2	3	4	5	6	7	8	9	10	11	12			1	2	3	4	5	6	7	8	9	10	11	12			1	2	3	4	5	6	7	8	9	10	11	12			1	2	3	4	5	6	7
A	418384	392683	384581	5321	5812	6825	101962	131777	78244	29039	41945	34619		A	418277	392576	384474	5213.58	5704.58	6717.58	101855	131670	78136.6	28931.6	41837.6	34511.6		A	0.229	0.233	0.201	0.264	0.283	0.292	0.1	0.112	0.122	0.095	0.108	0.098		A	0.166944	0.170944	0.138944	0.201944	0.220944	0.229944	0.0379444
B	1624790	1947908	1907762	503315	836477	725659	294483	312558	329643	149977	148170	141214		B	1.62468e+06	1.9478e+06	1.90765e+06	503208	836370	725552	294376	312451	329536	149870	148063	141107		B	0.184	0.178	0.201	0.269	0.271	0.331	0.105	0.103	0.118	0.097	0.113	0.122		B	0.121944	0.115944	0.138944	0.206944	0.208944	0.268944	0.0429444
C	594969	573185	750117	11965	10682	10262	96361	89243	104044	42920	36609	41850		C	594862	573078	750010	11857.6	10574.6	10154.6	96253.6	89135.6	103937	42812.6	36501.6	41742.6		C	0.322	0.29	0.335	0.446	0.415	0.44	0.193	0.201	0.253	0.23	0.231	0.217		C	0.259944	0.227944	0.272944	0.383944	0.352944	0.377944	0.130944
D	5093786	4448029	4769246	2632840	2770688	2636784	962929	911312	584027	748784	799277	904359		D	5.09368e+06	4.44792e+06	4.76914e+06	2.63273e+06	2.77058e+06	2.63668e+06	962822	911205	583920	748677	799170	904252		D	0.372	0.307	0.308	0.466	0.386	0.423	0.215	0.189	0.208	0.21	0.256	0.219		D	0.309944	0.244944	0.245944	0.403944	0.323944	0.360944	0.152944
E	12219	11561		253	285	230	8259	7744	7744	1647	2565	1441		E	12111.6	11453.6		145.577	177.577	122.577	8151.58	7636.58	7636.58	1539.58	2457.58	1333.58		E	0.127	0.115	0.058	0.172	0.161	0.152	0.125	0.123	0.12	0.074	0.089	0.07		E	0.0649444	0.0529444	-0.00405556	0.109944	0.0989444	0.0899444	0.0629444
F	36625	35911		6231	7538	6319	26487	16306	23532	4054	5234	4086		F	36517.6	35803.6		6123.58	7430.58	6211.58	26379.6	16198.6	23424.6	3946.58	5126.58	3978.58		F	0.118	0.125	0.056	0.191	0.177	0.156	0.117	0.125	0.121	0.074	0.077	0.068		F	0.0559444	0.0629444	-0.00605556	0.128944	0.114944	0.0939444	0.0549444
G	39701	38686	45743	499	610	618	10270	8837	8132	4062	4901	3856		G	39593.6	38578.6	45635.6	391.577	502.577	510.577	10162.6	8729.58	8024.58	3954.58	4793.58	3748.58		G	0.192	0.197	0.206	0.345	0.331	0.307	0.262	0.247	0.248	0.126	0.112	0.119		G	0.129944	0.134944	0.143944	0.282944	0.268944	0.244944	0.199944
H	50137	65211	69576	2842	4141	2724	13343	14603	17732	6802	6738	9732		H	50029.6	65103.6	69468.6	2734.58	4033.58	2616.58	13235.6	14495.6	17624.6	6694.58	6630.58	9624.58		H	0.194	0.218	0.224	0.29	0.316	0.217	0.244	0.219	0.252	0.106	0.108	0.111		H	0.131944	0.155944	0.161944	0.227944	0.253944	0.154944	0.181944
Plate 4 hour
		pNL1.1			pNL1.2			pGl4.20			pGluc					pNL1.1			pNL1.2			pGl4.20			pGluc			t=4h														t=4h
	1	2	3	4	5	6	7	8	9	10	11	12			1	2	3	4	5	6	7	8	9	10	11	12			1	2	3	4	5	6	7	8	9	10	11	12			1	2	3	4	5	6	7
A	373777	370623	361991	6073	5289	5147	81135	89632	125008	49812	52976	39415		A	373670	370516	361884	5965.58	5181.58	5039.58	81027.6	89524.6	124901	49704.6	52868.6	39307.6		A	0.224	0.21	0.191	0.259	0.255	0.216	0.1	0.113	0.122	0.111	0.133	0.141		A	0.161944	0.147944	0.128944	0.196944	0.192944	0.153944	0.0379444
B	3069138	3036382	3513675	836501	955004	854303	326534	314632	445083	212719	243094	298125		B	3.06903e+06	3.03627e+06	3.51357e+06	836394	954897	854196	326427	314525	444976	212612	242987	298018		B	0.164	0.201	0.194	0.21	0.234	0.21	0.106	0.096	0.098	0.114	0.132	0.155		B	0.101944	0.138944	0.131944	0.147944	0.171944	0.147944	0.0439444
C	302807	301862	531920	8876	8195	8892	61053	56316	68274	43887	44680	41088		C	302700	301755	531813	8768.58	8087.58	8784.58	60945.6	56208.6	68166.6	43779.6	44572.6	40980.6		C	0.204	0.199	0.286	0.426	0.452	0.417	0.163	0.16	0.17	0.232	0.239	0.247		C	0.141944	0.136944	0.223944	0.363944	0.389944	0.354944	0.100944
D	4715332	4039906	6416349	3394993	3622329	3971762	661624	871741	1125203	1328477	1414274	1107104		D	4.71522e+06	4.0398e+06	6.41624e+06	3.39489e+06	3.62222e+06	3.97165e+06	661517	871634	1.1251e+06	1.32837e+06	1.41417e+06	1.107e+06		D	0.228	0.203	0.306	0.398	0.4	0.423	0.132	0.153	0.161	0.234	0.273	0.262		D	0.165944	0.140944	0.243944	0.335944	0.337944	0.360944	0.0699444
E	12060	6659		380	325	253	6667	7102	7768	2644	2027	1940		E	11952.6	6551.58		272.577	217.577	145.577	6559.58	6994.58	7660.58	2536.58	1919.58	1832.58		E	0.103	0.101	0.058	0.17	0.196	0.151	0.126	0.13	0.133	0.08	0.093	0.085		E	0.0409444	0.0389444	-0.00405556	0.107944	0.133944	0.0889444	0.0639444
F	24625	28659		6809	8029	6121	21891	37433	47884	10801	9961	10389		F	24517.6	28551.6		6701.58	7921.58	6013.58	21783.6	37325.6	47776.6	10693.6	9853.58	10281.6		F	0.101	0.105	0.055	0.207	0.207	0.164	0.113	0.136	0.133	0.085	0.077	0.081		F	0.0389444	0.0429444	-0.00705556	0.144944	0.144944	0.101944	0.0509444
G	38147	37085	43087	602	570	594	6453	7063	10175	4212	5479	5566		G	38039.6	36977.6	42979.6	494.577	462.577	486.577	6345.58	6955.58	10067.6	4104.58	5371.58	5458.58		G	0.185	0.184	0.196	0.332	0.336	0.305	0.217	0.231	0.302	0.126	0.128	0.147		G	0.122944	0.121944	0.133944	0.269944	0.273944	0.242944	0.154944
H	65814	58165	63179	3412	4323	3135	15664	14056	18960	8845	13700	12464		H	65706.6	58057.6	63071.6	3304.58	4215.58	3027.58	15556.6	13948.6	18852.6	8737.58	13592.6	12356.6		H	0.173	0.205	0.195	0.337	0.33	0.291	0.223	0.212	0.25	0.131	0.116	0.141		H	0.110944	0.142944	0.132944	0.274944	0.267944	0.228944	0.160944
Plate 5 hour
		pNL1.1			pNL1.2			pGl4.20			pGluc					pNL1.1			pNL1.2			pGl4.20			pGluc			t=5h														t=5h
	1	2	3	4	5	6	7	8	9	10	11	12			1	2	3	4	5	6	7	8	9	10	11	12			1	2	3	4	5	6	7	8	9	10	11	12			1	2	3	4	5	6	7
A	501267	426070	475931	6128	7285	5067	108400	133623	98061	61878	62798	82111		A	501160	425963	475824	6020.58	7177.58	4959.58	108293	133516	97953.6	61770.6	62690.6	82003.6		A	0.29	0.28	0.33	0.287	0.369	0.36	0.143	0.194	0.158	0.15	0.158	0.156		A	0.227944	0.217944	0.267944	0.224944	0.306944	0.297944	0.0809444
B	6537841	5713438	5946516	1353220	1275837	1363286	578933	686651	517630	506677	567221	546492		B	6.53773e+06	5.71333e+06	5.94641e+06	1.35311e+06	1.27573e+06	1.36318e+06	578826	686544	517523	506570	567114	546385		B	0.247	0.233	0.3	0.302	0.361	0.383	0.184	0.147	0.141	0.151	0.151	0.175		B	0.184944	0.170944	0.237944	0.239944	0.298944	0.320944	0.121944
C	546549	551152	611565	11134	9035	10484	78903	77268	75045	57276	60061	68719		C	546442	551045	611458	11026.6	8927.58	10376.6	78795.6	77160.6	74937.6	57168.6	59953.6	68611.6		C	0.43	0.427	0.516	0.63	0.727	0.729	0.32	0.295	0.256	0.333	0.393	0.384		C	0.367944	0.364944	0.453944	0.567944	0.664944	0.666944	0.257944
D	8523967	9029407	11626425	4880809	4422273	5352459	1509534	1637151	1637823	2731823	2836029	2971425		D	8.52386e+06	9.0293e+06	1.16263e+07	4.8807e+06	4.42217e+06	5.35235e+06	1.50943e+06	1.63704e+06	1.63772e+06	2.73172e+06	2.83592e+06	2.97132e+06		D	0.447	0.442	0.524	0.646	0.707	0.769	0.309	0.305	0.277	0.323	0.367	0.368		D	0.384944	0.379944	0.461944	0.583944	0.644944	0.706944	0.246944
E	10928	9851		301	618	293	9249	8172	6794	2320	2581	2138		E	10820.6	9743.58		193.577	510.577	185.577	9141.58	8064.58	6686.58	2212.58	2473.58	2030.58		E	0.146	0.119	0.07	0.235	0.268	0.291	0.196	0.188	0.172	0.105	0.111	0.087		E	0.0839444	0.0569444	0.00794444	0.172944	0.205944	0.228944	0.133944
F	45323	47004		8853	10286	10880	67076	55340	55420	19055	16306	15617		F	45215.6	46896.6		8745.58	10178.6	10772.6	66968.6	55232.6	55312.6	18947.6	16198.6	15509.6		F	0.141	0.13	0.061	0.255	0.289	0.315	0.223	0.199	0.169	0.108	0.107	0.089		F	0.0789444	0.0679444	-0.00105556	0.192944	0.226944	0.252944	0.160944
G	33993	40383	41739	610	823	697	8084	8108	8449	4909	5368	5020		G	33885.6	40275.6	41631.6	502.577	715.577	589.577	7976.58	8000.58	8341.58	4801.58	5260.58	4912.58		G	0.291	0.295	0.31	0.509	0.67	0.716	0.414	0.407	0.396	0.158	0.171	0.188		G	0.228944	0.232944	0.247944	0.446944	0.607944	0.653944	0.351944
H	78006	80110	86670	4941	7007	5859	21543	20735	20655	14183	17581	10848		H	77898.6	80002.6	86562.6	4833.58	6899.58	5751.58	21435.6	20627.6	20547.6	14075.6	17473.6	10740.6		H	0.307	0.289	0.346	0.524	0.557	0.472	0.418	0.357	0.386	0.15	0.186	0.157		H	0.244944	0.226944	0.283944	0.461944	0.494944	0.409944	0.355944
Plate 6 hour
		pNL1.1			pNL1.2			pGl4.20			pGluc					pNL1.1			pNL1.2			pGl4.20			pGluc			t=6h														t=6h
	1	2	3	4	5	6	7	8	9	10	11	12			1	2	3	4	5	6	7	8	9	10	11	12			1	2	3	4	5	6	7	8	9	10	11	12			1	2	3	4	5	6	7
A	493303	669304	673392	5178	4988	6271	132366	140267	133862	62021	94462	71592		A	493196	669197	673285	5070.58	4880.58	6163.58	132259	140160	133755	61913.6	94354.6	71484.6		A	0.29	0.401	0.377	0.376	0.329	0.357	0.153	0.152	0.125	0.118	0.124	0.154		A	0.227944	0.338944	0.314944	0.313944	0.266944	0.294944	0.0909444
B	6522778	7875538	7737171	1479036	1148644	1262013	522470	645744	673798	590165	657789	858304		B	6.52267e+06	7.87543e+06	7.73706e+06	1.47893e+06	1.14854e+06	1.26191e+06	522363	645637	673691	590058	657682	858197		B	0.269	0.317	0.348	0.313	0.322	0.356	0.148	0.135	0.119	0.133	0.139	0.148		B	0.206944	0.254944	0.285944	0.250944	0.259944	0.293944	0.0859444
C	508064	567439	633728	9019	9146	11268	79070	95312	91705	74203	85375	86709		C	507957	567332	633621	8911.58	9038.58	11160.6	78962.6	95204.6	91597.6	74095.6	85267.6	86601.6		C	0.358	0.389	0.464	0.658	0.6	0.674	0.325	0.339	0.296	0.387	0.391	0.396		C	0.295944	0.326944	0.401944	0.595944	0.537944	0.611944	0.262944
D	9769962	10806278	12334559	4861359	5262745	4837627	1526630	1604025	1911269	2971813	4222298	4004006		D	9.76985e+06	1.08062e+07	1.23345e+07	4.86125e+06	5.26264e+06	4.83752e+06	1.52652e+06	1.60392e+06	1.91116e+06	2.97171e+06	4.22219e+06	4.0039e+06		D	0.366	0.429	0.492	0.628	0.767	0.734	0.265	0.298	0.322	0.395	0.451	0.432		D	0.303944	0.366944	0.429944	0.565944	0.704944	0.671944	0.202944
E	7324	11110		333	230	245	6524	6627	8164	2304	2850	2051		E	7216.58	11002.6		225.577	122.577	137.577	6416.58	6519.58	8056.58	2196.58	2742.58	1943.58		E	0.118	0.162	0.067	0.243	0.305	0.267	0.152	0.173	0.177	0.097	0.095	0.1		E	0.0559444	0.0999444	0.00494444	0.180944	0.242944	0.204944	0.0899444
F	83120	59696		10975	9795	8876	57260	64084	84462	15023	20410	16956		F	83012.6	59588.6		10867.6	9687.58	8768.58	57152.6	63976.6	84354.6	14915.6	20302.6	16848.6		F	0.125	0.132	0.064	0.283	0.263	0.247	0.162	0.17	0.199	0.097	0.091	0.09		F	0.0629444	0.0699444	0.00194444	0.220944	0.200944	0.184944	0.0999444
G	41945	41572	49264	475	554	657	9502	8829	9645	5186	7007	6010		G	41837.6	41464.6	49156.6	367.577	446.577	549.577	9394.58	8721.58	9537.58	5078.58	6899.58	5902.58		G	0.246	0.309	0.307	0.547	0.532	0.594	0.403	0.382	0.447	0.164	0.168	0.176		G	0.183944	0.246944	0.244944	0.484944	0.469944	0.531944	0.340944
H	97687	111158	146864	7435	8187	8425	31916	25948	28984	21345	30117	17574		H	97579.6	111051	146757	7327.58	8079.58	8317.58	31808.6	25840.6	28876.6	21237.6	30009.6	17466.6		H	0.258	0.287	0.318	0.513	0.571	0.563	0.463	0.404	0.482	0.159	0.173	0.186		H	0.195944	0.224944	0.255944	0.450944	0.508944	0.500944	0.400944
Plate 8 hour
		pNL1.1			pNL1.2			pGl4.20			pGluc					pNL1.1			pNL1.2			pGl4.20			pGluc			t=8h														t=8h
	1	2	3	4	5	6	7	8	9	10	11	12			1	2	3	4	5	6	7	8	9	10	11	12			1	2	3	4	5	6	7	8	9	10	11	12			1	2	3	4	5	6	7
A	554148	461324	555909	5313	6493	4117	112215	115554	95288	66980	62782	68480		A	554041	461217	555802	5205.58	6385.58	4009.58	112108	115447	95180.6	66872.6	62674.6	68372.6		A	0.361	0.309	0.319	0.388	0.333	0.225	0.112	0.118	0.107	0.087	0.089	0.09		A	0.298944	0.246944	0.256944	0.325944	0.270944	0.162944	0.0499444
B	9166155	8389898	10812923	1537665	1354963	1387783	591879	677002	625677	1365663	1033699	1424238		B	9.16605e+06	8.38979e+06	1.08128e+07	1.53756e+06	1.35486e+06	1.38768e+06	591772	676895	625570	1.36556e+06	1.03359e+06	1.42413e+06		B	0.297	0.236	0.299	0.302	0.25	0.233	0.118	0.11	0.097	0.114	0.101	0.103		B	0.234944	0.173944	0.236944	0.239944	0.187944	0.170944	0.0559444
C	799285	857562	977737	8591	7855	7443	87948	94033	103726	104116	95630	118035		C	799178	857455	977630	8483.58	7747.58	7335.58	87840.6	93925.6	103619	104009	95522.6	117928		C	0.478	0.525	0.516	0.622	0.571	0.5	0.25	0.251	0.278	0.243	0.196	0.222		C	0.415944	0.462944	0.453944	0.559944	0.508944	0.437944	0.187944
D	13664334	14167058	15059272	3214089	3426065	3668569	1836499	1671334	1745257	4999334	4737589	5498874		D	1.36642e+07	1.4167e+07	1.50592e+07	3.21398e+06	3.42596e+06	3.66846e+06	1.83639e+06	1.67123e+06	1.74515e+06	4.99923e+06	4.73748e+06	5.49877e+06		D	0.491	0.495	0.517	0.572	0.535	0.443	0.246	0.222	0.22	0.229	0.195	0.21		D	0.428944	0.432944	0.454944	0.509944	0.472944	0.380944	0.183944
E	12250	13035		301	309	277	5519	7443	6865	3515	2724	3484		E	12142.6	12927.6		193.577	201.577	169.577	5411.58	7335.58	6757.58	3407.58	2616.58	3376.58		E	0.145	0.185	0.123	0.293	0.269	0.195	0.133	0.129	0.13	0.084	0.077	0.078		E	0.0829444	0.122944	0.0609444	0.230944	0.206944	0.132944	0.0709444
F	135023	150789		12638	13819	8140	52826	65163	82516	37885	31536	42714		F	134916	150682		12530.6	13711.6	8032.58	52718.6	65055.6	82408.6	37777.6	31428.6	42606.6		F	0.16	0.163	0.145	0.281	0.271	0.223	0.18	0.14	0.129	0.09	0.082	0.083		F	0.0979444	0.100944	0.0829444	0.218944	0.208944	0.160944	0.117944
G	55816	50859	53587	689	578	451	9977	10080	9930	8314	7546	6548		G	55708.6	50751.6	53479.6	581.577	470.577	343.577	9869.58	9972.58	9822.58	8206.58	7438.58	6440.58		G	0.296	0.307	0.311	0.656	0.67	0.572	0.387	0.387	0.382	0.167	0.156	0.143		G	0.233944	0.244944	0.248944	0.593944	0.607944	0.509944	0.324944
H	105522	129470	161776	6714	6802	5535	16346	20576	18865	35745	26305	32297		H	105415	129363	161669	6606.58	6694.58	5427.58	16238.6	20468.6	18757.6	35637.6	26197.6	32189.6		H	0.284	0.328	0.334	0.668	0.59	0.503	0.376	0.319	0.306	0.152	0.137	0.128		H	0.221944	0.265944	0.271944	0.605944	0.527944	0.440944	0.313944
Plate 10 hou
		pNL1.1			pNL1.2			pGl4.20			pGluc					pNL1.1			pNL1.2			pGl4.20			pGluc			t=10h														t=10h
	1	2	3	4	5	6	7	8	9	10	11	12			1	2	3	4	5	6	7	8	9	10	11	12			1	2	3	4	5	6	7	8	9	10	11	12			1	2	3	4	5	6	7
A	411537	472557	459610	2739	3674	4355	66361	62449	85899	71766	98275	98291		A	411430	472450	459503	2631.58	3566.58	4247.58	66253.6	62341.6	85791.6	71658.6	98167.6	98183.6		A	0.218	0.227	0.254	0.202	0.275	0.243	0.098	0.095	0.113	0.095	0.111	0.089		A	0.155944	0.164944	0.191944	0.139944	0.212944	0.180944	0.0359444
B	9685219	10457850	10606710	869405	935435	728049	393349	473684	523519	990910	1837536	1211216		B	9.68511e+06	1.04577e+07	1.06066e+07	869298	935328	727942	393242	473577	523412	990803	1.83743e+06	1.21111e+06		B	0.192	0.22	0.19	0.178	0.198	0.179	0.085	0.1	0.096	0.092	0.105	0.091		B	0.129944	0.157944	0.127944	0.115944	0.135944	0.116944	0.0229444
C	879855	798707	720158	5772	7760	6905	59862	102534	86042	111380	102669	147286		C	879748	798600	720051	5664.58	7652.58	6797.58	59754.6	102427	85934.6	111273	102562	147179		C	0.44	0.367	0.365	0.381	0.521	0.515	0.246	0.254	0.261	0.255	0.264	0.222		C	0.377944	0.304944	0.302944	0.318944	0.458944	0.452944	0.183944
D	15432080	14409030	15189915	2312184	2380930	1991780	1174622	1735465	1762414	5645311	6126917	5085946		D	1.5432e+07	1.44089e+07	1.51898e+07	2.31208e+06	2.38082e+06	1.99167e+06	1.17451e+06	1.73536e+06	1.76231e+06	5.6452e+06	6.12681e+06	5.08584e+06		D	0.416	0.381	0.395	0.477	0.463	0.434	0.237	0.22	0.233	0.251	0.263	0.236		D	0.353944	0.318944	0.332944	0.414944	0.400944	0.371944	0.174944
E	13375	11989		253	546	301	3294	6002	5677	5249	3721	3983		E	13267.6	11881.6		145.577	438.577	193.577	3186.58	5894.58	5569.58	5141.58	3613.58	3875.58		E	0.124	0.152	0.064	0.179	0.201	0.2	0.113	0.121	0.123	0.082	0.079	0.075		E	0.0619444	0.0899444	0.00194444	0.116944	0.138944	0.137944	0.0509444
F	153543	149459		4624	6675	7799	50414	48368	52072	41120	38813	29166		F	153436	149352		4516.58	6567.58	7691.58	50306.6	48260.6	51964.6	41012.6	38705.6	29058.6		F	0.135	0.154	0.064	0.202	0.226	0.219	0.132	0.125	0.135	0.078	0.077	0.072		F	0.0729444	0.0919444	0.00194444	0.139944	0.163944	0.156944	0.0699444
G	58284	55911	44450	269	356	412	6635	6287	7491	13589	10555	8053		G	58176.6	55803.6	44342.6	161.577	248.577	304.577	6527.58	6179.58	7383.58	13481.6	10447.6	7945.58		G	0.233	0.354	0.267	0.448	0.464	0.516	0.3	0.309	0.325	0.162	0.149	0.128		G	0.170944	0.291944	0.204944	0.385944	0.401944	0.453944	0.237944
H	129359	116905	104545	3975	4466	4727	24332	21836	17867	31607	32527	39542		H	129252	116798	104438	3867.58	4358.58	4619.58	24224.6	21728.6	17759.6	31499.6	32419.6	39434.6		H	0.267	0.297	0.276	0.568	0.612	0.597	0.378	0.32	0.343	0.164	0.175	0.155		H	0.204944	0.234944	0.213944	0.505944	0.549944	0.534944	0.315944
Plate 12 hour
		pNL1.1			pNL1.2			pGl4.20			pGluc					pNL1.1			pNL1.2			pGl4.20			pGluc			t=12h														t=12h
	1	2	3	4	5	6	7	8	9	10	11	12			1	2	3	4	5	6	7	8	9	10	11	12			1	2	3	4	5	6	7	8	9	10	11	12			1	2	3	4	5	6	7
A	542979	657213	533744	1948	2676	2233	102042	79364	68901	142996	113423	134307		A	542872	657106	533637	1840.58	2568.58	2125.58	101935	79256.6	68793.6	142889	113316	134200		A	0.286	0.381	0.294	0.228	0.267	0.302	0.152	0.146	0.149	0.125	0.118	0.128		A	0.223944	0.318944	0.231944	0.165944	0.204944	0.239944	0.0899444
B	13158134	14600053	15012058	472453	407406	639398	647089	557719	487291	1582316	1604553	2024127		B	1.3158e+07	1.45999e+07	1.5012e+07	472346	407299	639291	646982	557612	487184	1.58221e+06	1.60445e+06	2.02402e+06		B	0.229	0.281	0.238	0.205	0.196	0.229	0.14	0.131	0.126	0.114	0.117	0.143		B	0.166944	0.218944	0.175944	0.142944	0.133944	0.166944	0.0779444
C	895094	899845	762152	5447	15015	5938	70997	67742	83167	113551	81333	98498		C	894987	899738	762045	5339.58	14907.6	5830.58	70889.6	67634.6	83059.6	113444	81225.6	98390.6		C	0.514	0.585	0.5	0.516	0.551	0.647	0.386	0.377	0.374	0.267	0.336	0.335		C	0.451944	0.522944	0.437944	0.453944	0.488944	0.584944	0.323944
D	25144852	26141760	24722786	971341	1012260	1142159	1520116	1599146	1626138	4467047	4392558	4503593		D	2.51447e+07	2.61417e+07	2.47227e+07	971234	1.01215e+06	1.14205e+06	1.52001e+06	1.59904e+06	1.62603e+06	4.46694e+06	4.39245e+06	4.50349e+06		D	0.48	0.49	0.491	0.496	0.579	0.649	0.36	0.322	0.328	0.253	0.323	0.321		D	0.417944	0.427944	0.428944	0.433944	0.516944	0.586944	0.297944
E	13288	14159		206	245	293	5527	6730	5226	3167	3048	3769		E	13180.6	14051.6		98.5774	137.577	185.577	5419.58	6622.58	5118.58	3059.58	2940.58	3661.58		E	0.135	0.148	0.109	0.205	0.208	0.222	0.147	0.154	0.131	0.083	0.088	0.098		E	0.0729444	0.0859444	0.0469444	0.142944	0.145944	0.159944	0.0849444
F	156274	233591		4584	4244	6770	61735	58022	47345	49740	34619	34976		F	156167	233484		4476.58	4136.58	6662.58	61627.6	57914.6	47237.6	49632.6	34511.6	34868.6		F	0.143	0.154	0.108	0.191	0.212	0.249	0.156	0.159	0.157	0.084	0.088	0.089		F	0.0809444	0.0919444	0.0459444	0.128944	0.149944	0.186944	0.0939444
G	52500	46401	49018	222	277	293	5598	5020	4276	7673	5661	7403		G	52392.6	46293.6	48910.6	114.577	169.577	185.577	5490.58	4912.58	4168.58	7565.58	5553.58	7295.58		G	0.29	0.272	0.289	0.503	0.596	0.687	0.451	0.362	0.294	0.161	0.152	0.159		G	0.227944	0.209944	0.226944	0.440944	0.533944	0.624944	0.388944
H	118877	153416	126949	2534	3476	4196	20933	21250	19031	33240	34492	41770		H	118770	153309	126842	2426.58	3368.58	4088.58	20825.6	21142.6	18923.6	33132.6	34384.6	41662.6		H	0.285	0.317	0.307	0.48	0.653	0.708	0.418	0.447	0.415	0.194	0.173	0.179		H	0.222944	0.254944	0.244944	0.417944	0.590944	0.645944	0.355944
Plate 16 hour
		pNL1.1			pNL1.2			pGl4.20			pGluc					pNL1.1			pNL1.2			pGl4.20			pGluc			t=16h														t=16h
	1	2	3	4	5	6	7	8	9	10	11	12			1	2	3	4	5	6	7	8	9	10	11	12			1	2	3	4	5	6	7	8	9	10	11	12			1	2	3	4	5	6	7
A	613063	732747	844075	3159	16282	2739	82929	85161	89608	128397	108034	133106		A	612956	732640	843968	3051.58	16174.6	2631.58	82821.6	85053.6	89500.6	128290	107927	132999		A	0.247	0.363	0.366	0.214	0.31	0.212	0.121	0.128	0.118	0.116	0.101	0.095		A	0.184944	0.300944	0.303944	0.151944	0.247944	0.149944	0.0589444
B	15779198	24371176	21691088	271871	211730	195372	385785	384894	470342	1649975	2050746	2046350		B	1.57791e+07	2.43711e+07	2.1691e+07	271764	211623	195265	385678	384787	470235	1.64987e+06	2.05064e+06	2.04624e+06		B	0.252	0.278	0.253	0.2	0.18	0.142	0.101	0.098	0.094	0.101	0.092	0.105		B	0.189944	0.215944	0.190944	0.137944	0.117944	0.0799444	0.0389444
C	984281	1004115	1046103	3151	3729	3634	54214	55372	56713	79380	100881	114663		C	984174	1.00401e+06	1.046e+06	3043.58	3621.58	3526.58	54106.6	55264.6	56605.6	79272.6	100774	114556		C	0.516	0.505	0.419	0.396	0.379	0.359	0.285	0.22	0.221	0.241	0.236	0.178		C	0.453944	0.442944	0.356944	0.333944	0.316944	0.296944	0.222944
D	32477292	33767164	39221376	350250	330228	390595	1042370	1239472	1240175	3920319	5297975	4838629		D	3.24772e+07	3.37671e+07	3.92213e+07	350143	330121	390488	1.04226e+06	1.23936e+06	1.24007e+06	3.92021e+06	5.29787e+06	4.83852e+06		D	0.455	0.449	0.551	0.431	0.355	0.323	0.198	0.202	0.204	0.216	0.21	0.189		D	0.392944	0.386944	0.488944	0.368944	0.292944	0.260944	0.135944
E	13589	11981		364	538	301	4473	3191	4204	3666	4442	4299		E	13481.6	11873.6		256.577	430.577	193.577	4365.58	3083.58	4096.58	3558.58	4334.58	4191.58		E	0.135	0.128	0.06	0.157	0.178	0.152	0.103	0.095	0.095	0.077	0.071	0.114		E	0.0729444	0.0659444	-0.00205556	0.0949444	0.115944	0.0899444	0.0409444
F	202780	278540		3484	4505	3618	35245	30299	31567	56713	59894	87654		F	202673	278433		3376.58	4397.58	3510.58	35137.6	30191.6	31459.6	56605.6	59786.6	87546.6		F	0.131	0.131	0.059	0.16	0.185	0.151	0.098	0.105	0.09	0.075	0.072	0.073		F	0.0689444	0.0689444	-0.00305556	0.0979444	0.122944	0.0889444	0.0359444
G	58038	70441	67774	792	348	356	3698	3571	4711	6279	5455	8140		G	57930.6	70333.6	67666.6	684.577	240.577	248.577	3590.58	3463.58	4603.58	6171.58	5347.58	8032.58		G	0.233	0.274	0.238	0.345	0.402	0.327	0.202	0.191	0.209	0.11	0.115	0.116		G	0.170944	0.211944	0.175944	0.282944	0.339944	0.264944	0.139944
H	164078	200092	219174	2320	3119	2629	18706	16670	19261	34952	33335	33264		H	163971	199985	219067	2212.58	3011.58	2521.58	18598.6	16562.6	19153.6	34844.6	33227.6	33156.6		H	0.217	0.264	0.219	0.405	0.434	0.411	0.266	0.224	0.253	0.125	0.114	0.127		H	0.154944	0.201944	0.156944	0.342944	0.371944	0.348944	0.203944
Plate 24 hour
		pNL1.1			pNL1.2			pGl4.20			pGluc					pNL1.1			pNL1.2			pGl4.20			pGluc			t=24h														t=24h
	1	2	3	4	5	6	7	8	9	10	11	12			1	2	3	4	5	6	7	8	9	10	11	12			1	2	3	4	5	6	7	8	9	10	11	12			1	2	3	4	5	6	7
A	696757	639569	544045	1655	1726	1132	79975	72187	66869	145670	161362	106754		A	696650	639462	543938	1547.58	1618.58	1024.58	79867.6	72079.6	66761.6	145563	161255	106647		A	0.313	0.346	0.277	0.221	0.238	0.155	0.125	0.108	0.099	0.086	0.084	0.074		A	0.250944	0.283944	0.214944	0.158944	0.175944	0.0929444	0.0629444
B	21970048	22800348	19621404	55007	58180	52849	391799	398248	437779	1793141	1852567	1841917		B	2.19699e+07	2.28002e+07	1.96213e+07	54899.6	58072.6	52741.6	391692	398141	437672	1.79303e+06	1.85246e+06	1.84181e+06		B	0.252	0.29	0.293	0.193	0.166	0.143	0.109	0.102	0.096	0.096	0.08	0.078		B	0.189944	0.227944	0.230944	0.130944	0.103944	0.0809444	0.0469444
C	827389	954070	991872	1386	1409	1678	31892	32685	30624	87964	109488	128118		C	827282	953963	991765	1278.58	1301.58	1570.58	31784.6	32577.6	30516.6	87856.6	109381	128011		C	0.461	0.539	0.52	0.545	0.443	0.369	0.285	0.256	0.284	0.184	0.201	0.165		C	0.398944	0.476944	0.457944	0.482944	0.380944	0.306944	0.222944
D	29501574	35180624	33484348	120293	110108	94041	696765	612375	641522	3325026	4342348	3789982		D	2.95015e+07	3.51805e+07	3.34842e+07	120186	110001	93933.6	696658	612268	641415	3.32492e+06	4.34224e+06	3.78987e+06		D	0.492	0.57	0.525	0.522	0.475	0.399	0.248	0.221	0.234	0.176	0.15	0.154		D	0.429944	0.507944	0.462944	0.459944	0.412944	0.336944	0.185944
E	13074	18754		166	182		4196	4664	5194	4426	5511	6699		E	12966.6	18646.6		58.5774	74.5774		4088.58	4556.58	5086.58	4318.58	5403.58	6591.58		E	0.127	0.143	0.089	0.191	0.212	0.181	0.136	0.128	0.139	0.075	0.071	0.092		E	0.0649444	0.0809444	0.0269444	0.128944	0.149944	0.118944	0.0739444
F	255293	212480		2114	1370	1164	33414	29642	29000	79904	72227	81937		F	255186	212373		2006.58	1262.58	1056.58	33306.6	29534.6	28892.6	79796.6	72119.6	81829.6		F	0.139	0.14	0.096	0.211	0.205	0.195	0.134	0.117	0.137	0.079	0.075	0.069		F	0.0769444	0.0779444	0.0339444	0.148944	0.142944	0.132944	0.0719444
G	41326	50446	55332	135	158	150	2264	2082	2193	7522	8829	7625		G	41218.6	50338.6	55224.6	27.5774	50.5774	42.5774	2156.58	1974.58	2085.58	7414.58	8721.58	7517.58		G	0.226	0.245	0.257	0.509	0.485	0.447	0.288	0.301	0.273	0.156	0.145	0.127		G	0.163944	0.182944	0.194944	0.446944	0.422944	0.384944	0.225944
H	109027	89664	101311	657	4830	800	6651	7554	9954	37925	41080	43911		H	108920	89556.6	101204	549.577	4722.58	692.577	6543.58	7446.58	9846.58	37817.6	40972.6	43803.6		H	0.203	0.17	0.184	0.437	0.437	0.426	0.242	0.237	0.339	0.138	0.149	0.154		H	0.140944	0.107944	0.121944	0.374944	0.374944	0.363944	0.179944
																												Background empty well
Empty well plate - Not transfected																												0.0620556
	1	2	3	4	5	6	7	8	9	10	11	12
A	103	135	143			87	412	103
B	198	119	182			63	95	95
C	55	63	79			63	71	87
D	63	87	79			71	71	71
E	119	79
F	107.429					107.417
G
H	107.423
tdTomato count numbers														Correction background signal empty well														LacZ data														Correction LacZ background empty well
Plate 1 hour
																												t=1h														t=1h
	1	2	3	4	5	6	7	8	9	10	11	12			1	2	3	4	5	6	7	8	9	10	11	12			1	2	3	4	5	6	7	8	9	10	11	12			1	2	3	4	5	6	7
A														A														A														A
B														B														B														B
C				22661	13598	10524	9214	11094	9282					C				15104	6041	2967	1657	3537	1725					C			0.07	0.084	0.081	0.127	0.132	0.128						C			0.018875	0.032875	0.029875	0.075875	0.080875
D				11093	19165	10795	9662	10162	11935					D				3536	11608	3238	2105	2605	4378					D			0.082	0.09	0.081	0.15	0.147	0.147						D			0.030875	0.038875	0.029875	0.098875	0.095875
E				15002	12988	9314	10387	9633	9561					E				7445	5431	1757	2830	2076	2004					E			0.129	0.114	0.127	0.192	0.197	0.179						E			0.077875	0.062875	0.075875	0.140875	0.145875
F				9925	9587	9367	9968	9197	12125					F				2368	2030	1810	2411	1640	4568					F			0.117	0.134	0.142	0.179	0.2	0.186						F			0.065875	0.082875	0.090875	0.127875	0.148875
G														G														G														G
H														H														H														H
Plate 2 hour
																												t=2h														t=2h
	1	2	3	4	5	6	7	8	9	10	11	12			1	2	3	4	5	6	7	8	9	10	11	12			1	2	3	4	5	6	7	8	9	10	11	12			1	2	3	4	5	6	7
A														A														A														A
B														B														B														B
C				9141	9168	8183	8346	8616	8662					C				1584	1611	626	789	1059	1105					C			0.079	0.084	0.095	0.138	0.135	0.147						C			0.027875	0.032875	0.043875	0.086875	0.083875
D				11359	8683	8604	8919	8837	16867					D				3802	1126	1047	1362	1280	9310					D			0.089	0.096	0.097	0.128	0.151	0.14						D			0.037875	0.044875	0.045875	0.076875	0.099875
E				8693	9224	8880	9214	8490	8992					E				1136	1667	1323	1657	933	1435					E			0.128	0.115	0.115	0.175	0.184	0.169						E			0.076875	0.063875	0.063875	0.123875	0.132875
F				9170	9014	9011	9098	10219	10455					F				1613	1457	1454	1541	2662	2898					F			0.134	0.12	0.139	0.172	0.175	0.183						F			0.082875	0.068875	0.087875	0.120875	0.123875
G														G														G														G
H														H														H														H
Plate 3 hour
																												t=3h														t=3h
	1	2	3	4	5	6	7	8	9	10	11	12			1	2	3	4	5	6	7	8	9	10	11	12			1	2	3	4	5	6	7	8	9	10	11	12			1	2	3	4	5	6	7
A														A														A														A
B														B														B														B
C				8572	8457	8969	7952	7988	8257					C				1015	900	1412	395	431	700					C			0.092	0.092	0.103	0.139	0.142	0.126						C			0.040875	0.040875	0.051875	0.087875	0.090875
D				8789	9070	9388	11015	10964	11249					D				1232	1513	1831	3458	3407	3692					D			0.095	0.085	0.092	0.144	0.149	0.132						D			0.043875	0.033875	0.040875	0.092875	0.097875
E				8520	7916	7983	9094	7558	9167					E				963	359	426	1537	1	1610					E			0.119	0.129	0.121	0.184	0.178	0.198						E			0.067875	0.077875	0.069875	0.132875	0.126875
F				8466	8180	8416	7604	8702	8827					F				909	623	859	47	1145	1270					F			0.147	0.125	0.125	0.219	0.187	0.203						F			0.095875	0.073875	0.073875	0.167875	0.135875
G														G														G														G
H														H														H														H
Plate 4 hour
																												t=4h														t=4h
	1	2	3	4	5	6	7	8	9	10	11	12			1	2	3	4	5	6	7	8	9	10	11	12			1	2	3	4	5	6	7	8	9	10	11	12			1	2	3	4	5	6	7
A														A														A														A
B														B														B														B
C				8109	9119	9308	9407	9267	8326					C				552	1562	1751	1850	1710	769					C			0.077	0.086	0.084	0.127	0.141	0.141						C			0.025875	0.034875	0.032875	0.075875	0.089875
D				10241	9622	12037	18059	16925	19629					D				2684	2065	4480	10502	9368	12072					D			0.074	0.082	0.082	0.125	0.129	0.137						D			0.022875	0.030875	0.030875	0.073875	0.077875
E				8910	8533	8989	9600	8881	8744					E				1353	976	1432	2043	1324	1187					E			0.1	0.097	0.113	0.18	0.195	0.201						E			0.048875	0.045875	0.061875	0.128875	0.143875
F				8073	9120	8442	8569	9304	8827					F				516	1563	885	1012	1747	1270					F			0.102	0.107	0.107	0.199	0.206	0.213						F			0.050875	0.055875	0.055875	0.147875	0.154875
G														G														G														G
H														H														H														H
Plate 5 hour
																												t=5h														t=5h
	1	2	3	4	5	6	7	8	9	10	11	12			1	2	3	4	5	6	7	8	9	10	11	12			1	2	3	4	5	6	7	8	9	10	11	12			1	2	3	4	5	6	7
A														A														A														A
B														B														B														B
C				8820	9581	7942	9260	10386	8837					C				1263	2024	385	1703	2829	1280					C			0.093	0.086	0.079	0.143	0.133	0.125						C			0.041875	0.034875	0.027875	0.091875	0.081875
D				10708	14564	11183	22301	25720	26743					D				3151	7007	3626	14744	18163	19186					D			0.091	0.078	0.082	0.131	0.128	0.131						D			0.039875	0.026875	0.030875	0.079875	0.076875
E				9342	8794	8667	8801	9137	9686					E				1785	1237	1110	1244	1580	2129					E			0.107	0.101	0.095	0.164	0.186	0.209						E			0.055875	0.049875	0.043875	0.112875	0.134875
F				9632	8328	8964	9192	8935	9250					F				2075	771	1407	1635	1378	1693					F			0.131	0.111	0.116	0.18	0.184	0.187						F			0.079875	0.059875	0.064875	0.128875	0.132875
G														G														G														G
H														H														H														H
Plate 6 hour
																												t=6h														t=6h
	1	2	3	4	5	6	7	8	9	10	11	12			1	2	3	4	5	6	7	8	9	10	11	12			1	2	3	4	5	6	7	8	9	10	11	12			1	2	3	4	5	6	7
A														A														A														A
B														B														B														B
C				9373	9685	9261	9776	9031	9031					C				1816	2128	1704	2219	1474	1474					C			0.093	0.088	0.087	0.126	0.13	0.13						C			0.041875	0.036875	0.035875	0.074875	0.078875
D				12208	12713	11912	32868	40779	30974					D				4651	5156	4355	25311	33222	23417					D			0.077	0.082	0.072	0.117	0.115	0.123						D			0.025875	0.030875	0.020875	0.065875	0.063875
E				9591	8904	9044	8937	8346	8616					E				2034	1347	1487	1380	789	1059					E			0.111	0.102	0.113	0.179	0.188	0.192						E			0.059875	0.050875	0.061875	0.127875	0.136875
F				10085	9578	8952	9498	8509	10591					F				2528	2021	1395	1941	952	3034					F			0.099	0.117	0.098	0.168	0.208	0.175						F			0.047875	0.065875	0.046875	0.116875	0.156875
G														G														G														G
H														H														H														H
Plate 8 hour
																												t=8h														t=8h
	1	2	3	4	5	6	7	8	9	10	11	12			1	2	3	4	5	6	7	8	9	10	11	12			1	2	3	4	5	6	7	8	9	10	11	12			1	2	3	4	5	6	7
A														A														A														A
B														B														B														B
C				8708	8749	9538	8787	8666	7748					C				1151	1192	1981	1230	1109	191					C			0.066	0.074	0.073	0.127	0.142	0.129						C			0.014875	0.022875	0.021875	0.075875	0.090875
D				16302	14189	12934	49721	64502	49814					D				8745	6632	5377	42164	56945	42257					D			0.079	0.076	0.074	0.109	0.122	0.127						D			0.027875	0.024875	0.022875	0.057875	0.070875
E				8926	8640	8926	8691	9093	11044					E				1369	1083	1369	1134	1536	3487					E			0.102	0.111	0.119	0.172	0.187	0.183						E			0.050875	0.059875	0.067875	0.120875	0.135875
F				11725	9235	8919	9056	8935	11655					F				4168	1678	1362	1499	1378	4098					F			0.096	0.091	0.093	0.178	0.22	0.164						F			0.044875	0.039875	0.041875	0.126875	0.168875
G														G														G														G
H														H														H														H
Plate 10 hou
																												t=10h														t=10h
	1	2	3	4	5	6	7	8	9	10	11	12			1	2	3	4	5	6	7	8	9	10	11	12			1	2	3	4	5	6	7	8	9	10	11	12			1	2	3	4	5	6	7
A														A														A														A
B														B														B														B
C				8915	9280	9229	10710	8671	8686					C				1358	1723	1672	3153	1114	1129					C			0.078	0.08	0.07	0.11	0.116	0.116						C			0.026875	0.028875	0.018875	0.058875	0.064875
D				20338	29838	14390	58772	45890	62735					D				12781	22281	6833	51215	38333	55178					D			0.07	0.074	0.072	0.433	0.111	0.099						D			0.018875	0.022875	0.020875	0.381875	0.059875
E				8212	7979	8981	8459	9114	7958					E				655	422	1424	902	1557	401					E			0.099	0.101	0.099	0.17	0.162	0.151						E			0.047875	0.049875	0.047875	0.118875	0.110875
F				9029	7817	7874	9362	8786	8884					F				1472	260	317	1805	1229	1327					F			0.099	0.112	0.105	0.169	0.16	0.16						F			0.047875	0.060875	0.053875	0.117875	0.108875
G														G														G														G
H														H														H														H
Plate 12 hour
																												t=12h														t=12h
	1	2	3	4	5	6	7	8	9	10	11	12			1	2	3	4	5	6	7	8	9	10	11	12			1	2	3	4	5	6	7	8	9	10	11	12			1	2	3	4	5	6	7
A														A														A														A
B														B														B														B
C				7624	9546	8334	8160	8816	8233					C				67	1989	777	603	1259	676					C			0.071	0.082	0.071	0.132	0.136	0.125						C			0.019875	0.030875	0.019875	0.080875	0.084875
D				19635	23345	18343	72245	58127	69421					D				12078	15788	10786	64688	50570	61864					D			0.075	0.089	0.07	0.117	0.124	0.103						D			0.023875	0.037875	0.018875	0.065875	0.072875
E				7850	7798	7590	7600	7567	7359					E				293	241	33	43	10	-198					E			0.098	0.108	0.097	0.157	0.17	0.153						E			0.046875	0.056875	0.045875	0.105875	0.118875
F				8005	8569	7698	8056	7297	7557					F				448	1012	141	499	-260	0					F			0.12	0.098	0.089	0.171	0.187	0.151						F			0.068875	0.046875	0.037875	0.119875	0.135875
G														G														G														G
H														H														H														H
Plate 16 hour
																												t=16h														t=16h
	1	2	3	4	5	6	7	8	9	10	11	12			1	2	3	4	5	6	7	8	9	10	11	12			1	2	3	4	5	6	7	8	9	10	11	12			1	2	3	4	5	6	7
A														A														A														A
B				7770	7420	7468	7799	7407	7478	7557				B														B														B
C				8458	9146	9693	9203	8546	8448					C				901	1589	2136	1646	989	891					C			0.075	0.075	0.069	0.112	0.115	0.105						C			0.023875	0.023875	0.017875	0.060875	0.063875
D				18939	24028	16978	85043	78318	89625					D				11382	16471	9421	77486	70761	82068					D			0.071	0.068	0.069	0.102	0.107	0.107						D			0.019875	0.016875	0.017875	0.050875	0.055875
E				9684	9158	9094	8982	9628	9841					E				2127	1601	1537	1425	2071	2284					E			0.093	0.099	0.099	0.158	0.161	0.146						E			0.041875	0.047875	0.047875	0.106875	0.109875
F				11492	10216	9098	9787	10064	8744					F				3935	2659	1541	2230	2507	1187					F			0.095	0.088	0.086	0.148	0.16	0.129						F			0.043875	0.036875	0.034875	0.096875	0.108875
G														G														G														G
H														H														H														H
Plate 24 hour
																												t=24h														t=24h
	1	2	3	4	5	6	7	8	9	10	11	12			1	2	3	4	5	6	7	8	9	10	11	12			1	2	3	4	5	6	7	8	9	10	11	12			1	2	3	4	5	6	7
A														A														A														A
B														B														B														B
C				9253	9634	9782	9881	9983	9213					C				1696	2077	2225	2324	2426	1656					C			0.064	0.08	0.085	0.112	0.112	0.114						C			0.012875	0.028875	0.033875	0.060875	0.060875
D				16806	19934	14508	72641	80909	68141					D				9249	12377	6951	65084	73352	60584					D			0.074	0.073	0.078	0.117	0.107	0.11						D			0.022875	0.021875	0.026875	0.065875	0.055875
E				8856	9106	8751	8878	9250	9543					E				1299	1549	1194	1321	1693	1986					E			0.107	0.092	0.105	0.186	0.176	0.118						E			0.055875	0.040875	0.053875	0.134875	0.124875
F				10721	9740	9852	9804	9591	10167					F				3164	2183	2295	2247	2034	2610					F			0.071	0.074	0.081	0.122	0.11	0.112						F			0.019875	0.022875	0.029875	0.070875	0.058875
G														G														G														G
H														H														H														H
Empty well plate - NT																												Background empty well
Measurement Data																												0.051125
	1	2	3	4	5	6	7	8	9	10	11	12
A	7770	7420	7468	7799	7407	7478
B
	Empty well signal
	7557
[truncated: 5 more columns]

## Sheet: Plate layout Figure 2
FIGURE 2
Luciferase plate layout per time point
		SW1353	NFκB		HeLa	NFκB		SW1353	SBE		HeLa	SBE
		1	2	3	4	5	6	7	8	9	10	11	12
Ctrl	A
-8 g/ml	B
-9 g/ml	C
-10 g/ml	D
-11 g/ml	E
-12 g/ml	F
-13 g/ml	G
	H
tdTomato plate layout per time point
		SW1353	NFκB		HeLa	NFκB		SW1353	SBE		HeLa	SBE
		1	2	3	4	5	6	7	8	9	10	11	12
Ctrl	A
-13 g/ml	B
-12 g/ml	C
-11 g/ml	D
-10 g/ml	E
-9 g/ml	F
-8 g/ml	G
	H

## Sheet: Raw data Figure 2
FIGURE 2
Raw data count luciferase and LacZ values
Luciferase count numbers														Correction background signal empty well														LacZ data														Correction LacZ background empty well
pNL1.2 6 hour
	SW1353	NFκB		HeLa	NFκB		SW1353	SBE		HeLa	SBE				SW1353	NFκB		HeLa	NFκB		SW1353	SBE		HeLa	SBE			pNL1.2														pNL1.2
	1	2	3	4	5	6	7	8	9	10	11	12			1	2	3	4	5	6	7	8	9	10	11	12			1	2	3	4	5	6	7	8	9	10	11	12			1	2	3	4	5	6	7
A	3500	6049	4569	4790	5242	4173	333	309	317	443	507	665		A	3392.58	5941.58	4461.58	4682.58	5134.58	4065.58	225.577	201.577	209.577	335.577	399.577	557.577		A	0.204	0.297	0.229	0.432	0.435	0.37	0.235	0.203	0.198	0.424	0.42	0.405		A	0.136667	0.229667	0.161667	0.364667	0.367667	0.302667	0.167667
B	1797153	2084618	1383006	4818878	5257386	4487628	12425	10643	13343	2035	2328	2035		B	1.79705e+06	2.08451e+06	1.3829e+06	4.81877e+06	5.25728e+06	4.48752e+06	12317.6	10535.6	13235.6	1927.58	2220.58	1927.58		B	0.258	0.267	0.217	0.329	0.361	0.37	0.213	0.197	0.21	0.348	0.384	0.362		B	0.190667	0.199667	0.149667	0.261667	0.293667	0.302667	0.145667
C	959545	1795683	1588015	2454249	2333315	2300133	10231	11419	6841	1362	1694	1243		C	959438	1.79558e+06	1.58791e+06	2.45414e+06	2.33321e+06	2.30003e+06	10123.6	11311.6	6733.58	1254.58	1586.58	1135.58		C	0.235	0.281	0.234	0.38	0.393	0.392	0.25	0.233	0.217	0.369	0.443	0.388		C	0.167667	0.213667	0.166667	0.312667	0.325667	0.324667	0.182667
D	393823	358052	369011	123243	124659	186666	855	926	800	530	713	546		D	393716	357945	368904	123136	124552	186559	747.577	818.577	692.577	422.577	605.577	438.577		D	0.273	0.297	0.269	0.382	0.441	0.434	0.228	0.281	0.219	0.418	0.503	0.402		D	0.205667	0.229667	0.201667	0.314667	0.373667	0.366667	0.160667
E	15910	14048	22644	12250	9763	9169	412	356	333	649	610	538		E	15802.6	13940.6	22536.6	12142.6	9655.58	9061.58	304.577	248.577	225.577	541.577	502.577	430.577		E	0.257	0.311	0.266	0.464	0.489	0.536	0.235	0.258	0.246	0.538	0.495	0.455		E	0.189667	0.243667	0.198667	0.396667	0.421667	0.468667	0.167667
F	5352	10658	7554	6073	6604	6572	348	420	285	602	657	641		F	5244.58	10550.6	7446.58	5965.58	6496.58	6464.58	240.577	312.577	177.577	494.577	549.577	533.577		F	0.261	0.332	0.254	0.498	0.486	0.607	0.311	0.276	0.248	0.468	0.569	0.48		F	0.193667	0.264667	0.186667	0.430667	0.418667	0.539667	0.243667
G	4600	5574	6018	4529	4996	5028	325	404	317	586	792	562		G	4492.58	5466.58	5910.58	4421.58	4888.58	4920.58	217.577	296.577	209.577	478.577	684.577	454.577		G	0.275	0.29	0.273	0.537	0.496	0.567	0.259	0.306	0.296	0.487	0.548	0.55	Background	G	0.207667	0.222667	0.205667	0.469667	0.428667	0.499667	0.191667
H														H														H	0.055	0.066	0.072	0.057	0.056	0.068	0.065	0.067	0.079	0.088	0.086	0.049	0.0673333	H
pGL4.20 8 hour
	SW1353	NFκB		HeLa	NFκB		SW1353	SBE		HeLa	SBE				SW1353	NFκB		HeLa	NFκB		SW1353	SBE		HeLa	SBE			pGL4.20														pGL4.20
	1	2	3	4	5	6	7	8	9	10	11	12			1	2	3	4	5	6	7	8	9	10	11	12			1	2	3	4	5	6	7	8	9	10	11	12			1	2	3	4	5	6	7
A	97266	116556	90649	67409	80404	77315	12314	11371	10579	13082	15340	11831		A	97158.6	116449	90541.6	67301.6	80296.6	77207.6	12206.6	11263.6	10471.6	12974.6	15232.6	11723.6		A	0.164	0.149	0.136	0.192	0.226	0.202	0.206	0.19	0.198	0.257	0.343	0.318		A	0.104167	0.0891667	0.0761667	0.132167	0.166167	0.142167	0.146167
B	614811	942412	774955	2437505	2721923	2428175	76180	79689	73902	34897	34033	32368		B	614704	942305	774848	2.4374e+06	2.72182e+06	2.42807e+06	76072.6	79581.6	73794.6	34789.6	33925.6	32260.6		B	0.147	0.156	0.142	0.184	0.192	0.189	0.193	0.201	0.193	0.285	0.301	0.357		B	0.0871667	0.0961667	0.0821667	0.124167	0.132167	0.129167	0.133167
C	594370	791446	674552	1716810	1798173	1662164	50153	50470	64687	33343	37410	30474		C	594263	791339	674445	1.7167e+06	1.79807e+06	1.66206e+06	50045.6	50362.6	64579.6	33235.6	37302.6	30366.6		C	0.13	0.154	0.143	0.215	0.22	0.22	0.173	0.173	0.175	0.307	0.357	0.338		C	0.0701667	0.0941667	0.0831667	0.155167	0.160167	0.160167	0.113167
D	342185	373882	347901	446274	523269	449412	15078	15229	15680	17035	22882	19079		D	342078	373775	347794	446167	523162	449305	14970.6	15121.6	15572.6	16927.6	22774.6	18971.6		D	0.155	0.16	0.14	0.234	0.235	0.239	0.169	0.179	0.194	0.298	0.348	0.362		D	0.0951667	0.100167	0.0801667	0.174167	0.175167	0.179167	0.109167
E	119060	181310	204495	129566	137418	131976	11981	12345	13050	13621	17613	15157		E	118953	181203	204388	129459	137311	131869	11873.6	12237.6	12942.6	13513.6	17505.6	15049.6		E	0.143	0.188	0.17	0.235	0.248	0.21	0.213	0.202	0.205	0.282	0.339	0.392		E	0.0831667	0.128167	0.110167	0.175167	0.188167	0.150167	0.153167
F	119235	124356	122901	76450	87249	88409	13423	12266	11791	14698	15736	15601		F	119128	124249	122794	76342.6	87141.6	88301.6	13315.6	12158.6	11683.6	14590.6	15628.6	15493.6		F	0.143	0.159	0.152	0.198	0.204	0.226	0.201	0.205	0.198	0.322	0.353	0.344		F	0.0831667	0.0991667	0.0921667	0.138167	0.144167	0.166167	0.141167
G	122488	138643	131555	75871	101573	86399	12401	13304	11886	13541	14516	15252		G	122381	138536	131448	75763.6	101466	86291.6	12293.6	13196.6	11778.6	13433.6	14408.6	15144.6		G	0.187	0.18	0.175	0.228	0.258	0.262	0.203	0.221	0.265	0.357	0.371	0.368	Background	G	0.127167	0.120167	0.115167	0.168167	0.198167	0.202167	0.143167
H														H														H	0.079	0.062	0.058	0.066	0.049	0.055	0.047	0.049	0.05	0.062	0.071	0.07	0.0598333	H
pGluc 8 hour
	SW1353	NFκB		HeLa	NFκB		SW1353	SBE		HeLa	SBE				SW1353	NFκB		HeLa	NFκB		SW1353	SBE		HeLa	SBE			pGluc														pGluc
	1	2	3	4	5	6	7	8	9	10	11	12			1	2	3	4	5	6	7	8	9	10	11	12			1	2	3	4	5	6	7	8	9	10	11	12			1	2	3	4	5	6	7
A	45621	51033	61692	32604	33800	36399	2177	2526	2882	5748	5431	5938		A	45513.6	50925.6	61584.6	32496.6	33692.6	36291.6	2069.58	2418.58	2774.58	5640.58	5323.58	5830.58		A	0.145	0.133	0.143	0.154	0.166	0.175	0.0865	0.083	0.082	0.1335	0.1195	0.1185		A	0.0775833	0.0655833	0.0755833	0.0865833	0.0985833	0.107583	0.0190833
B	1194970	1735787	1264045	3066068	2930761	2451269	47943	42365	38633	27447	23360	21689		B	1.19486e+06	1.73568e+06	1.26394e+06	3.06596e+06	2.93065e+06	2.45116e+06	47835.6	42257.6	38525.6	27339.6	23252.6	21581.6		B	0.143	0.14	0.139	0.146	0.164	0.164	0.087	0.0765	0.0845	0.1365	0.121	0.115		B	0.0755833	0.0725833	0.0715833	0.0785833	0.0965833	0.0965833	0.0195833
C	1306628	1413588	1367831	2302816	2230912	2523248	34648	42214	30291	26592	24786	22853		C	1.30652e+06	1.41348e+06	1.36772e+06	2.30271e+06	2.2308e+06	2.52314e+06	34540.6	42106.6	30183.6	26484.6	24678.6	22745.6		C	0.145	0.142	0.148	0.166	0.149	0.166	0.087	0.0825	0.083	0.139	0.1335	0.1175		C	0.0775833	0.0745833	0.0805833	0.0985833	0.0815833	0.0985833	0.0195833
D	447399	653974	426667	561470	521910	555216	14744	9866	12724	16359	15559	15258		D	447292	653867	426560	561363	521803	555109	14636.6	9758.58	12616.6	16251.6	15451.6	15150.6		D	0.157	0.16	0.134	0.175	0.151	0.165	0.1035	0.076	0.084	0.1455	0.129	0.125		D	0.0895833	0.0925833	0.0665833	0.107583	0.0835833	0.0975833	0.0360833
E	82565	115282	112854	77808	67772	97339	2985	3515	4228	13278	9382	8234		E	82457.6	115175	112747	77700.6	67664.6	97231.6	2877.58	3407.58	4120.58	13170.6	9274.58	8126.58		E	0.144	0.156	0.148	0.17	0.185	0.19	0.085	0.0825	0.0835	0.1375	0.1305	0.119		E	0.0765833	0.0885833	0.0805833	0.102583	0.117583	0.122583	0.0175833
F	61455	70784	65679	43989	38855	52983	3420	3761	3610	10887	9200	9121		F	61347.6	70676.6	65571.6	43881.6	38747.6	52875.6	3312.58	3653.58	3502.58	10779.6	9092.58	9013.58		F	0.136	0.138	0.151	0.169	0.161	0.186	0.09	0.0925	0.087	0.126	0.1165	0.111		F	0.0685833	0.0705833	0.0835833	0.101583	0.0935833	0.118583	0.0225833
G	56850	77372	70499	42285	38411	30600	3626	3539	3476	8060	7997	6960		G	56742.6	77264.6	70391.6	42177.6	38303.6	30492.6	3518.58	3431.58	3368.58	7952.58	7889.58	6852.58		G	0.174	0.17	0.158	0.212	0.171	0.193	0.092	0.087	0.086	0.121	0.1405	0.1265	Background	G	0.106583	0.102583	0.0905833	0.144583	0.103583	0.125583	0.0245833
H														H														H	0.065	0.068	0.069	0.058	0.059	0.07	0.071	0.066	0.051	0.081	0.068	0.083	0.0674167	H
pNL1.1 12 hour															SW1353	NFκB		HeLa	NFκB		SW1353	SBE		HeLa	SBE			pNL1.1														pNL1.1
	SW1353	NFκB		HeLa	NFκB		SW1353	SBE		HeLa	SBE				1	2	3	4	5	6	7	8	9	10	11	12			1	2	3	4	5	6	7	8	9	10	11	12			1	2	3	4	5	6	7
	1	2	3	4	5	6	7	8	9	10	11	12		A	1	2	3	4	5	6	7	8	9	10	11	12		A	0.206	0.236	0.244	0.288	0.206	0.295	0.097	0.099	0.087	0.124	0.115	0.111		A	0.149167	0.179167	0.187167	0.231167	0.149167	0.238167	0.0401667
A	670237	682659	673246	384019	315433	426979	26630	21424	18643	20164	20782	16948		B	670130	682552	673139	383912	315326	426872	26522.6	21316.6	18535.6	20056.6	20674.6	16840.6		B	0.188	0.188	0.187	0.233	0.257	0.247	0.089	0.099	0.082	0.12	0.107	0.104		B	0.131167	0.131167	0.130167	0.176167	0.200167	0.190167	0.0321667
B	18112032	20069584	17821046	25877536	27613016	27102328	122734	164428	147684	29570	30418	31044		C	1.81119e+07	2.00695e+07	1.78209e+07	2.58774e+07	2.76129e+07	2.71022e+07	122627	164321	147577	29462.6	30310.6	30936.6		C	0.171	0.186	0.194	0.278	0.242	0.252	0.099	0.089	0.096	0.135	0.106	0.151		C	0.114167	0.129167	0.137167	0.221167	0.185167	0.195167	0.0421667
C	12781449	16484889	17504476	14595862	12509060	13758405	106238	95510	73298	25505	28912	27462		D	1.27813e+07	1.64848e+07	1.75044e+07	1.45958e+07	1.2509e+07	1.37583e+07	106131	95402.6	73190.6	25397.6	28804.6	27354.6		D	0.182	0.22	0.218	0.288	0.271	0.301	0.093	0.109	0.095	0.137	0.121	0.121		D	0.125167	0.163167	0.161167	0.231167	0.214167	0.244167	0.0361667
D	4205797	4927469	5172486	2171284	1793276	1731760	20204	24728	17130	25140	25845	20045		E	4.20569e+06	4.92736e+06	5.17238e+06	2.17118e+06	1.79317e+06	1.73165e+06	20096.6	24620.6	17022.6	25032.6	25737.6	19937.6		E	0.203	0.244	0.213	0.345	0.282	0.351	0.104	0.102	0.086	0.13	0.115	0.14		E	0.146167	0.187167	0.156167	0.288167	0.225167	0.294167	0.0471667
E	665290	588021	945927	528603	470254	506137	12844	17257	14682	20885	22002	22771		F	665183	587914	945820	528496	470147	506030	12736.6	17149.6	14574.6	20777.6	21894.6	22663.6		F	0.217	0.191	0.188	0.284	0.307	0.377	0.098	0.113	0.092	0.146	0.125	0.158		F	0.160167	0.134167	0.131167	0.227167	0.250167	0.320167	0.0411667
F	446210	390579	528426	418119	436637	482602	16108	15023	15736	26788	24617	26162		G	446103	390472	528319	418012	436530	482495	16000.6	14915.6	15628.6	26680.6	24509.6	26054.6		G	0.169	0.176	0.268	0.348	0.318	0.347	0.096	0.105	0.098	0.137	0.137	0.125	Background	G	0.112167	0.119167	0.211167	0.291167	0.261167	0.290167	0.0391667
G	474901	366668	548252	441399	465632	433476	12900	18421	15070	30474	22367	24062		H	474794	366561	548145	441292	465525	433369	12792.6	18313.6	14962.6	30366.6	22259.6	23954.6		H	0.06	0.059	0.062	0.063	0.073	0.066	0.049	0.048	0.049	0.051	0.047	0.055	0.0568333	H
Empty well plate - Not transfected
	1	2	3	4	5	6	7	8	9	10	11	12
A	103	135	143			87	412	103
B	198	119	182			63	95	95
C	55	63	79			63	71	87
D	63	87	79			71	71	71
E	119	79
F	107.429					107.417
G
H	107.423
tdTomato count numbers														Correction background signal empty well														LacZ data														Correction LacZ background empty well
tdTomato 12 hour
	SW1353	NFκB		HeLa	NFκB		SW1353	SBE		HeLa	SBE				SW1353	NFκB		HeLa	NFκB		SW1353	SBE		HeLa	SBE			tdTomato														tdTomato
	1	2	3	4	5	6	7	8	9	10	11	12			1	2	3	4	5	6	7	8	9	10	11	12			1	2	3	4	5	6	7	8	9	10	11	12			1	2	3	4	5	6	7
A	8922	8390	8925	8852	8591	8186	7759	7315	8218	8223	7553	7579		A	1608	1076	1611	1538	1277	872	445	1	904	909	239	265		A	0.076	0.074	0.072	0.1	0.111	0.109	0.137	0.12	0.12	0.197	0.194	0.192		A	0.0250833	0.0230833	0.0210833	0.0490833	0.0600833	0.0580833	0.0860833
B	9036	8436	9163	9285	8506	8159	7744	7234	7931	8488	7590	7521		B	1722	1122	1849	1971	1192	845	430	-80	617	1174	276	207		B	0.068	0.075	0.07	0.103	0.096	0.102	0.113	0.103	0.099	0.187	0.203	0.193		B	0.0170833	0.0240833	0.0190833	0.0520833	0.0450833	0.0510833	0.0620833
C	10384	8864	9052	9277	9375	8969	8141	7773	7511	7652	7698	8266		C	3070	1550	1738	1963	2061	1655	827	459	197	338	384	952		C	0.066	0.066	0.07	0.099	0.101	0.107	0.131	0.11	0.126	0.199	0.206	0.156		C	0.0150833	0.0150833	0.0190833	0.0480833	0.0500833	0.0560833	0.0800833
D	9307	8540	8922	9849	12435	10012	8777	7750	8741	8271	8704	16171		D	1993	1226	1608	2535	5121	2698	1463	436	1427	957	1390	8857		D	0.076	0.066	0.067	0.107	0.115	0.101	0.117	0.116	0.127	0.223	0.21	0.164		D	0.0250833	0.0150833	0.0160833	0.0560833	0.0640833	0.0500833	0.0660833
E	10627	11158	10851	33851	18872	28211	8548	7929	7973	8542	8505	9346		E	3313	3844	3537	26537	11558	20897	1234	615	659	1228	1191	2032		E	0.072	0.072	0.066	0.106	0.104	0.1	0.13	0.105	0.162	0.227	0.23	0.179		E	0.0210833	0.0210833	0.0150833	0.0550833	0.0530833	0.0490833	0.0790833
F	12508	11063	13595	53932	50685	55156	8504	8329	8124	10213	8056	8641		F	5194	3749	6281	46618	43371	47842	1190	1015	810	2899	742	1327		F	0.067	0.08	0.073	0.111	0.122	0.106	0.116	0.131	0.142	0.224	0.221	0.212		F	0.0160833	0.0290833	0.0220833	0.0600833	0.0710833	0.0550833	0.0650833
G	13949	9751	11789	44587	40582	42822	7647	8921	8232	7959	7728	7967		G	6635	2437	4475	37273	33268	35508	333	1607	918	645	414	653		G	0.071	0.073	0.08	0.119	0.109	0.108	0.123	0.101	0.143	0.234	0.221	0.192	Backgound	G	0.0200833	0.0220833	0.0290833	0.0680833	0.0580833	0.0570833	0.0720833
H	7941	7625	7889	7922	7880	8030	7916	7339	7771		7314	7516		H														H	0.051	0.049	0.051	0.05	0.05	0.052	0.052	0.052	0.051	0.051	0.051	0.051	0.0509167	H
	Background
	7314
[truncated: 5 more columns]

## Sheet: Plate layout Figure 3
FIGURE 3
PANEL A/B
Luciferase/fluorescence plate layout
			FCS			OASF			HS
		1	2	3	4	5	6	7	8	9	10	11	12
SW1353	A	Control
	B	0.2			0.2			0.2
	C	0.1			0.1			0.1
	D	0.05			0.05			0.05
HeLa	E	Control
	F	0.2			0.2			0.2
	G	0.1			0.1			0.1
	H	0.05			0.05			0.05
PANEL C/B/E/F
		pNL1.1
		1	2	3	4	5	6	7	8	9	10	11	12
SW1353	A	Control	IL1b	IL1b	IL1b	IL1b
	B			FCS	OASF	HS
	C
	D
HeLa	E	Control	IL1b	IL1b	IL1b	IL1b
	F			FCS	OASF	HS
	G
	H
		pNL1.2
		1	2	3	4	5	6	7	8	9	10	11	12
SW1353	A	Control	IL1b	IL1b	IL1b	IL1b
	B			FCS	OASF	HS
	C
	D
HeLa	E	Control	IL1b	IL1b	IL1b	IL1b
	F			FCS	OASF	HS
	G
	H
		pGL4.20					pGLuc
		1	2	3	4	5	6	7	8	9	10	11	12
SW1353	A	Control	IL1b	IL1b	IL1b	IL1b	Control	IL1b	IL1b	IL1b	IL1b
	B			FCS	OASF	HS			FCS	OASF	HS
	C
	D
HeLa	E	Control	IL1b	IL1b	IL1b	IL1b	Control	IL1b	IL1b	IL1b	IL1b
	F			FCS	OASF	HS			FCS	OASF	HS
	G
	H

## Sheet: Raw data Figure 3A-B
FIGURE 3
Raw data count luciferase and LacZ values
PANEL A/B
Luciferase count numbers														Correction background signal empty well														LacZ data														Correction LacZ background empty well
pNL1.1		FCS			OASF			HS						pNL1.1		FCS			OASF			HS						pNL1.1														pNL1.1
	1	2	3	4	5	6	7	8	9	10	11	12			1	2	3	4	5	6	7	8	9	10	11	12			1	2	3	4	5	6	7	8	9	10	11	12			1	2	3	4	5	6	7
A	1934438	2647332	2016586	3760310	1665427	2165354								A	1934438	2647332	2016586	3760310	1665427	2165354								A	0.097	0.092	0.092	0.1	0.086	0.089								A	0.045	0.04	0.04	0.048	0.034	0.037
B	2622076	4886635	3879495	4392189	4083387	4419153	3837189	3532182	3979140					B	2622076	4886635	3879495	4392189	4083387	4419153	3837189	3532182	3979140					B	0.124	0.118	0.121	0.143	0.109	0.111	0.126	0.145	0.146					B	0.072	0.066	0.069	0.091	0.057	0.059	0.074
C	2279593	3764987	5155728	2740453	3849478	3948665	3499257	3615863	3978138					C	2279593	3764987	5155728	2740453	3849478	3948665	3499257	3615863	3978138					C	0.116	0.121	0.129	0.133	0.118	0.131	0.142	0.126	0.123					C	0.064	0.069	0.077	0.081	0.066	0.079	0.09
D	2675708	2393037	4422036	3331536	3879523	3200849	2980924	3014618	2892465					D	2675708	2393037	4422036	3331536	3879523	3200849	2980924	3014618	2892465					D	0.125	0.099	0.129	0.144	0.121	0.13	0.131	0.136	0.125					D	0.073	0.047	0.077	0.092	0.069	0.078	0.079
E	1407128	1532259	2157402	1625703	1833827	1639117								E	1407128	1532259	2157402	1625703	1833827	1639117								E	0.132	0.136	0.166	0.166	0.133	0.127								E	0.08	0.084	0.114	0.114	0.081	0.075
F	8653096	7977772	7141050	4133909	4884950	4167749	13532747	13364003	14645821					F	8653096	7977772	7141050	4133909	4884950	4167749	13532747	13364003	14645821					F	0.177	0.177	0.187	0.179	0.178	0.18	0.153	0.157	0.15					F	0.125	0.125	0.135	0.127	0.126	0.128	0.101
G	6535720	6154028	6442475	3835214	3532243	3652225	9845342	10349237	14151165					G	6535720	6154028	6442475	3835214	3532243	3652225	9845342	10349237	14151165					G	0.169	0.202	0.185	0.209	0.169	0.193	0.169	0.144	0.163					G	0.117	0.15	0.133	0.157	0.117	0.141	0.117
H	5134302	4896650	4956668	3051516	2660991	2878863	7549676	9360281	10123257					H	5134302	4896650	4956668	3051516	2660991	2878863	7549676	9360281	10123257					H	0.176	0.161	0.157	0.154	0.157	0.156	0.142	0.154	0.146					H	0.124	0.109	0.105	0.102	0.105	0.104	0.09
pNL1.2		FCS			OASF			HS						pNL1.2		FCS			OASF			HS						pNL1.2														pNL1.2
	1	2	3	4	5	6	7	8	9	10	11	12			1	2	3	4	5	6	7	8	9	10	11	12			1	2	3	4	5	6	7	8	9	10	11	12			1	2	3	4	5	6	7
A	86987	103011	91149	123386	116086	94096								A	86987	103011	91149	123386	116086	94096								A	0.135	0.14	0.155	0.134	0.131	0.144								A	0.083	0.088	0.103	0.082	0.079	0.092
B	350979	269272	245426	343988	250403	296028	282435	267170	226382					B	350979	269272	245426	343988	250403	296028	282435	267170	226382					B	0.183	0.181	0.175	0.195	0.203	0.197	0.205	0.215	0.176					B	0.131	0.129	0.123	0.143	0.151	0.145	0.153
C	272191	193004	203474	219797	241888	245769	232002	249141	235659					C	272191	193004	203474	219797	241888	245769	232002	249141	235659					C	0.166	0.168	0.174	0.196	0.179	0.191	0.219	0.206	0.201					C	0.114	0.116	0.122	0.144	0.127	0.139	0.167
D	145710	198107	217882	207613	204247	214211	159204	230509	150406					D	145710	198107	217882	207613	204247	214211	159204	230509	150406					D	0.175	0.164	0.187	0.183	0.188	0.205	0.204	0.209	0.174					D	0.123	0.112	0.135	0.131	0.136	0.153	0.152
E	70647	65853	69377	67107	64044	74497								E	70647	65853	69377	67107	64044	74497								E	0.328	0.351	0.396	0.391	0.373	0.42								E	0.276	0.299	0.344	0.339	0.321	0.368
F	1343411	1315343	1312653	547041	567762	530459	3038906	2551006	2491456					F	1343411	1315343	1312653	547041	567762	530459	3038906	2551006	2491456					F	0.515	0.507	0.511	0.534	0.551	0.56	0.503	0.471	0.417					F	0.463	0.455	0.459	0.482	0.499	0.508	0.451
G	1047763	1110614	1073262	367149	411424	393831	1975232	2115789	2006548					G	1047763	1110614	1073262	367149	411424	393831	1975232	2115789	2006548					G	0.499	0.496	0.503	0.535	0.497	0.488	0.467	0.427	0.371					G	0.447	0.444	0.451	0.483	0.445	0.436	0.415
H	940299	894504	1309898	324836	277900	271999	1127685	1367758	1507052					H	940299	894504	1309898	324836	277900	271999	1127685	1367758	1507052					H	0.509	0.458	0.505	0.452	0.454	0.422	0.494	0.414	0.395					H	0.457	0.406	0.453	0.4	0.402	0.37	0.442
pGL4.20		FCS			OASF			HS						pGL4.20														pGL4.20														pGL4.20
	1	2	3	4	5	6	7	8	9	10	11	12			1	2	3	4	5	6	7	8	9	10	11	12			1	2	3	4	5	6	7	8	9	10	11	12			1	2	3	4	5	6	7
A	167574	145097	294411	166873	153639	234988								A	167574	145097	294411	166873	153639	234988								A	0.078	0.075	0.078	0.071	0.08	0.074								A	0.026	0.023	0.026	0.019	0.028	0.022
B	224985	251162	265219	311789	426624	378376	306649	248014	377942					B	224985	251162	265219	311789	426624	378376	306649	248014	377942					B	0.082	0.085	0.09	0.105	0.084	0.107	0.128	0.093	0.089					B	0.03	0.033	0.038	0.053	0.032	0.055	0.076
C	241744	194622	350955	324499	330756	241177	278804	403526	259177					C	241744	194622	350955	324499	330756	241177	278804	403526	259177					C	0.085	0.08	0.085	0.091	0.084	0.108	0.094	0.092	0.105					C	0.033	0.028	0.033	0.039	0.032	0.056	0.042
D	331862	256300	361494	390105	217387	284282	299789	202094	206912					D	331862	256300	361494	390105	217387	284282	299789	202094	206912					D	0.097	0.091	0.09	0.09	0.082	0.09	0.089	0.08	0.08					D	0.045	0.039	0.038	0.038	0.03	0.038	0.037
E	66242	63028	97679	83668	83239	89203								E	66242	63028	97679	83668	83239	89203								E	0.098	0.094	0.1	0.095	0.098	0.092								E	0.046	0.042	0.048	0.043	0.046	0.04
F	693981	685401	638645	333922	368970	315128	753257	950554	965544					F	693981	685401	638645	333922	368970	315128	753257	950554	965544					F	0.132	0.129	0.115	0.122	0.112	0.109	0.108	0.106	0.1					F	0.08	0.077	0.063	0.07	0.06	0.057	0.056
G	577857	559448	577955	296788	338009	305776	742171	738528	872640					G	577857	559448	577955	296788	338009	305776	742171	738528	872640					G	0.121	0.119	0.115	0.123	0.117	0.119	0.117	0.135	0.113					G	0.069	0.067	0.063	0.071	0.065	0.067	0.065
H	447296	477027	486316	222542	219821	213182	630901	788507	705900					H	447296	477027	486316	222542	219821	213182	630901	788507	705900					H	0.109	0.118	0.113	0.133	0.116	0.104	0.11	0.122	0.122					H	0.057	0.066	0.061	0.081	0.064	0.052	0.058
																												pGLuc														pGLuc
pGLuc		FCS			OASF			HS						pGLuc															1	2	3	4	5	6	7	8	9	10	11	12			1	2	3	4	5	6	7
	1	2	3	4	5	6	7	8	9	10	11	12			1	2	3	4	5	6	7	8	9	10	11	12		A	0.152	0.127	0.138	0.129	0.139	0.145								A	0.1	0.075	0.086	0.077	0.087	0.093
A	48130	84597	94724	139399	142113	89640								A	48130	84597	94724	139399	142113	89640								B	0.194	0.167	0.173	0.238	0.209	0.239	0.228	0.228	0.223					B	0.142	0.115	0.121	0.186	0.157	0.187	0.176
B	49653	45695	58077	15023	17875	15783	9146	9391	8797					B	49653	45695	58077	15023	17875	15783	9146	9391	8797					C	0.203	0.173	0.183	0.233	0.223	0.213	0.217	0.206	0.185					C	0.151	0.121	0.131	0.181	0.171	0.161	0.165
C	154769	179135	208531	78252	92936	71893	33462	36490	28033					C	154769	179135	208531	78252	92936	71893	33462	36490	28033					D	0.214	0.173	0.193	0.185	0.191	0.229	0.207	0.19	0.178					D	0.162	0.121	0.141	0.133	0.139	0.177	0.155
D	281547	355318	315985	194263	193801	161203	78943	89791	95947					D	281547	355318	315985	194263	193801	161203	78943	89791	95947					E	0.744	0.678	0.696	0.625	0.577	0.828								E	0.692	0.626	0.644	0.573	0.525	0.776
E	216557	148241	137044	131053	153790	186546								E	216557	148241	137044	131053	153790	186546								F	1.244	0.939	0.89	1.017	0.938	1.163	0.766	0.878	0.818					F	1.192	0.887	0.838	0.965	0.886	1.111	0.714
F	523696	505919	543641	59371	87559	99650	71028	74029	70377					F	523696	505919	543641	59371	87559	99650	71028	74029	70377					G	1.123	0.944	1.049	1.026	0.874	1.124	0.789	0.856	0.803					G	1.071	0.892	0.997	0.974	0.822	1.072	0.737
G	902290	915159	810696	99483	185502	163990	246321	260903	245219					G	902290	915159	810696	99483	185502	163990	246321	260903	245219					H	1.037	0.88	0.908	0.911	0.88	0.943	0.772	0.846	0.744					H	0.985	0.828	0.856	0.859	0.828	0.891	0.72
H	965536	883598	849601	196121	217339	244484	386235	385328	456575					H	965536	883598	849601	196121	217339	244484	386235	385328	456575
Fluorescence count numbers														Correction background signal empty well														GFP														Correction GFP background empty well
tdTomato		FCS			OASF			HS						tdTomato														tdTomato														pNL1.1
	1	2	3	4	5	6	7	8	9	10	11	12			1	2	3	4	5	6	7	8	9	10	11	12			1	2	3	4	5	6	7	8	9	10	11	12			1	2	3	4	5	6	7
A	422	412	354	379	326	338								A	281.75	271.75	213.75	238.75	185.75	197.75								A	222	359	250	240	289	286	54	52	54	54	58	60		A	166.667	303.667	194.667	184.667	233.667	230.667
B	485	522	489	440	524	518	530	472	463					B	344.75	381.75	348.75	299.75	383.75	377.75	389.75	331.75	322.75					B	277	397	402	524	738	568	426	250	515					B	221.667	341.667	346.667	468.667	682.667	512.667	370.667
C	416	491	493	523	497	459	521	499	513					C	275.75	350.75	352.75	382.75	356.75	318.75	380.75	358.75	372.75					C	319	454	516	767	867	680	837	513	557					C	263.667	398.667	460.667	711.667	811.667	624.667	781.667
D	418	457	544	485	532	489	442	457	448					D	277.75	316.75	403.75	344.75	391.75	348.75	301.75	316.75	307.75					D	257	330	752	818	960	743	362	381	507					D	201.667	274.667	696.667	762.667	904.667	687.667	306.667
E	457	494	467	453	453	426								E	316.75	353.75	326.75	312.75	312.75	285.75								E	641	891	885	1075	811	553								E	585.667	835.667	829.667	1019.67	755.667	497.667
F	440	549	673	458	475	469	613	599	488					F	299.75	408.75	532.75	317.75	334.75	328.75	472.75	458.75	347.75					F	570	933	1412	1164	1016	1436	581	537	446					F	514.667	877.667	1356.67	1108.67	960.667	1380.67	525.667
G	437	521	608	472	452	451	479	533	546					G	296.75	380.75	467.75	331.75	311.75	310.75	338.75	392.75	405.75					G	370	860	1371	873	980	964	604	802	521					G	314.667	804.667	1315.67	817.667	924.667	908.667	548.667
H	452	486	501	439	441	400	531	531	427					H	311.75	345.75	360.75	298.75	300.75	259.75	390.75	390.75	286.75					H	331	323	453	530	418	465	576	297	232					H	275.667	267.667	397.667	474.667	362.667	409.667	520.667
[truncated: 5 more columns]

## Sheet: Raw data Figure 3
FIGURE 3
Raw data count luciferase and LacZ values
PANEL C/D/E/F
Luciferase count numbers														Correction background signal empty well														LacZ data														Correction LacZ background empty well
pNL1.1														pNL1.1														pNL1.1														pNL1.1
	1	2	3	4	5	6	7	8	9	10	11	12			1	2	3	4	5	6	7	8	9	10	11	12			1	2	3	4	5	6	7	8	9	10	11	12			1	2	3	4	5	6	7
A	674982	28113830	36291160	35861608	34123864									A	674982	28113830	36291160	35861608	34123864									A	0.249	0.33	0.492	0.463	0.528									A	0.193393	0.274393	0.436393	0.407393	0.472393
B	901153	33115504	32842924	38230816	35843136									B	901153	33115504	32842924	38230816	35843136									B	0.299	0.291	0.468	0.362	0.382									B	0.243393	0.235393	0.412393	0.306393	0.326393
C	797239	31841192	36415476	42987840	31658268									C	797239	31841192	36415476	42987840	31658268									C	0.332	0.316	0.403	0.42	0.459									C	0.276393	0.260393	0.347393	0.364393	0.403393
D	790315	35398088	34790240	37137668	35022120									D	790315	35398088	34790240	37137668	35022120									D	0.374	0.263	0.364	0.425	0.541									D	0.318393	0.207393	0.308393	0.369393	0.485393
E	298316	35744552	43699960	43688928	48920244									E	298316	35744552	43699960	43688928	48920244									E	0.393	0.4	0.573	0.617	0.687									E	0.337393	0.344393	0.517393	0.561393	0.631393
F	433395	35377548	41205272	42805200	47518840									F	433395	35377548	41205272	42805200	47518840									F	0.308	0.299	0.386	0.441	0.481									F	0.252393	0.243393	0.330393	0.385393	0.425393
G	354099	33298112	39568708	42585588	48054864									G	354099	33298112	39568708	42585588	48054864									G	0.298	0.262	0.369	0.421	0.42									G	0.242393	0.206393	0.313393	0.365393	0.364393
H	326678	33509642	43343220	42418272	47407856									H	326678	33509642	43343220	42418272	47407856									H	0.279	0.228	0.371	0.357	0.373									H	0.223393	0.172393	0.315393	0.301393	0.317393
pNL1.2														pNL1.2														pNL1.2														pNL1.2
	1	2	3	4	5	6	7	8	9	10	11	12			1	2	3	4	5	6	7	8	9	10	11	12			1	2	3	4	5	6	7	8	9	10	11	12			1	2	3	4	5	6	7
A	744	25790	29990	27811	39265									A	744	25790	29990	27811	39265									A	0.064	0.066	0.071	0.068	0.069									A	0.0109286	0.0129286	0.0179286	0.0149286	0.0159286
B	728	54198	45767	43523	29206									B	728	54198	45767	43523	29206									B	0.067	0.065	0.069	0.069	0.071									B	0.0139286	0.0119286	0.0159286	0.0159286	0.0179286
C	618		32860	35983	37433									C	618		32860	35983	37433									C	0.065	0.068	0.066	0.066	0.076									C	0.0119286	0.0149286	0.0129286	0.0129286	0.0229286
D	562	27858	38321	40819	53809									D	562	27858	38321	40819	53809									D	0.065	0.072	0.068	0.071	0.07									D	0.0119286	0.0189286	0.0149286	0.0179286	0.0169286
E	214	62711	54333	52342	75648									E	214	62711	54333	52342	75648									E	0.063	0.064	0.068	0.072	0.071									E	0.00992857	0.0109286	0.0149286	0.0189286	0.0179286
F	238	33850	53206	47932	60188									F	238	33850	53206	47932	60188									F	0.065	0.065	0.068	0.071	0.07									F	0.0119286	0.0119286	0.0149286	0.0179286	0.0169286
G	214	34913	65750	46084	64171									G	214	34913	65750	46084	64171									G	0.068	0.068	0.067	0.071	0.069									G	0.0149286	0.0149286	0.0139286	0.0179286	0.0159286
H	230	32225	49693	71370	102407									H	230	32225	49693	71370	102407									H	0.065	0.064	0.069	0.07	0.07									H	0.0119286	0.0109286	0.0159286	0.0169286	0.0169286
pGL4.20														pGL4.20														pGL4.20														pGL4.20
	1	2	3	4	5	6	7	8	9	10	11	12			1	2	3	4	5	6	7	8	9	10	11	12			1	2	3	4	5	6	7	8	9	10	11	12			1	2	3	4	5	6	7
A	23619	169733	261462	308963	290538									A	23619	169733	261462	308963	290538									A	0.129	0.133	0.166	0.187	0.201									A	0.0751875	0.0791875	0.112187	0.133187	0.147187
B	17241	191584	309307	309003	276077									B	17241	191584	309307	309003	276077									B	0.127	0.145	0.203	0.187	0.193									B	0.0731875	0.0911875	0.149188	0.133187	0.139187
C	27739	170339	316338	351822	348622									C	27739	170339	316338	351822	348622									C	0.154	0.145	0.199	0.201	0.212									C	0.100187	0.0911875	0.145187	0.147187	0.158187
D	33073	249820	336526	365023	401228									D	33073	249820	336526	365023	401228									D	0.167	0.176	0.224	0.221	0.24									D	0.113187	0.122187	0.170187	0.167187	0.186187
E	24055	1016645	1530795	1521780	1636833									E	24055	1016645	1530795	1521780	1636833									E	0.611	0.604	0.838	0.824	0.805									E	0.557187	0.550187	0.784187	0.770187	0.751188
F	30069	1109651	1663795	1880844	1998197									F	30069	1109651	1663795	1880844	1998197									F	0.627	0.64	0.836	0.921	0.785									F	0.573187	0.586187	0.782187	0.867188	0.731187
G	29752	1176415	1737936	1717619	1983289									G	29752	1176415	1737936	1717619	1983289									G	0.642	0.672	0.883	0.856	0.85									G	0.588187	0.618188	0.829187	0.802187	0.796187
H	37703	1259545	1839034	1867248	2060748									H	37703	1259545	1839034	1867248	2060748									H	0.584	0.617	0.791	0.896	0.859									H	0.530187	0.563187	0.737187	0.842187	0.805187
																												pGLuc														pGLuc
pGLuc														pGLuc															1	2	3	4	5	6	7	8	9	10	11	12			1	2	3	4	5	6	7
	1	2	3	4	5	6	7	8	9	10	11	12			1	2	3	4	5	6	7	8	9	10	11	12		A						0.187	0.195	0.299	0.318	0.31				A						0.133187	0.141187
A						35353	500175	465008	170890	63394				A						35353	500175	465008	170890	63394				B						0.188	0.206	0.291	0.293	0.314				B						0.134187	0.152187
B						37366.5	530378	405132	144126	64703.5				B						37366.5	530378	405132	144126	64703.5				C						0.205	0.252	0.293	0.308	0.339				C						0.151187	0.198187
C						38194.5	767954	413368	153843	70743				C						38194.5	767954	413368	153843	70743				D						0.224	0.248	0.3	0.35	0.322				D						0.170187	0.194187
D						33790.5	661485	412870	164668	62275.5				D						33790.5	661485	412870	164668	62275.5				E						0.862	0.933	1.129	1.13	1.113				E						0.808187	0.879188
E						37045	3.00915e+06	2.63546e+06	903569	524918				E						37045	3.00915e+06	2.63546e+06	903569	524918				F						0.864	0.923	1.199	1.293	1.161				F						0.810187	0.869188
F						36415	2.92243e+06	2597878	937786	538266				F						36415	2.92243e+06	2597878	937786	538266				G						0.915	0.957	1.244	1.261	1.248				G						0.861187	0.903187
G						42527.5	2.7421e+06	2695623	859460	580813				G						42527.5	2.7421e+06	2695623	859460	580813				H						0.917	0.949	1.242	1.277	1.16				H						0.863187	0.895187
H						40783	2.98719e+06	3.17683e+06	1068225	659218				H						40783	2.98719e+06	3.17683e+06	1068225	659218
																												Empty well
																													1	2	3	4	5	6	7	8	9	10	11	12
																												A	0.052	0.054
																												B	0.054	0.056
																												C	0.05	0.052
																												D	0.053	0.051
																												E	0.052	0.067
																												F	0.053	0.055
																												G	0.053	0.055											Background
																												H	0.052	0.052											0.054
[truncated: 5 more columns]
